# Supplementary material for: Diastolic and systolic blood pressure and gout: a Mendelian randomization study
Source: Front Endocrinol (Lausanne). 2024 May 22;15:1367621. doi: 10.3389/fendo.2024.1367621 (PMC11150642; doi:10.3389/fendo.2024.1367621)
Supplement: Supplementary file 1 [file Table_1.xlsx]

## Sheet: S1
Harmonization data for 2 blood pressure phenotypes and 5 gout-related phenotypes.
SNP	effect_allele.exposure	other_allele.exposure	effect_allele.outcome	other_allele.outcome	beta.exposure	beta.outcome	pval.outcome	se.outcome	pval_origin.outcome	data_source.outcome	chr.exposure	pos.exposure	se.exposure	pval.exposure	samplesize.exposure
rs10048404	T	C	T	C	-0.1096	0.0211219	0.556561	0.0359243	reported	textfile	18	54578482	0.0183	2e-09	727764
rs10054208	T	C	T	C	0.1187	0.0252784	0.461304	0.0343129	reported	textfile	5	55688992	0.0185	1.49e-10	711274
rs10062049	T	C	T	C	0.2208	-0.0198046	0.675022	0.0472366	reported	textfile	5	61553881	0.0255	4.5e-18	736850
rs1006545	T	G	T	G	0.3633	-0.0911038	0.187992	0.0691993	reported	textfile	10	102553647	0.0275	7.96e-40	749387
rs10069690	T	C	T	C	0.1615	0.0819192	0.0238693	0.0362599	reported	textfile	5	1279790	0.021	1.42e-14	673539
rs10087280	G	A	G	A	-0.1381	0.00807825	0.865558	0.0477146	reported	textfile	8	49391836	0.0232	2.54e-09	753232
rs10164193	G	T	G	T	0.2196	-0.0166311	0.816815	0.0717963	reported	textfile	18	31161426	0.0327	1.87e-11	745275
rs10279432	A	C	A	C	0.1178	-0.0487504	0.156414	0.0343982	reported	textfile	7	7279010	0.018	5.73e-11	741646
rs1035673	C	T	C	T	-0.1625	0.0279411	0.402994	0.0334109	reported	textfile	2	218675533	0.0176	3e-20	752098
rs1039897	A	G	A	G	-0.1085	0.00812105	0.815093	0.0347261	reported	textfile	2	220337196	0.0183	3.26e-09	735060
rs1044608	G	C	G	C	0.2018	-0.0339353	0.492352	0.0494272	reported	textfile	7	150502016	0.0339	2.76e-09	706706
rs1044822	T	C	T	C	-0.1334	0.0258257	0.619498	0.0520092	reported	textfile	2	230629138	0.0243	4.14e-08	750416
rs10490923	A	G	A	G	0.1533	0.0491465	0.397886	0.0581339	reported	textfile	10	124214251	0.0262	5.02e-09	753076
rs10491713	T	G	T	G	-0.1219	0.00139132	0.973518	0.0419127	reported	textfile	9	2506236	0.0217	2.05e-08	752639
rs1049212	G	A	G	A	0.1788	0.0687693	0.0415815	0.0337487	reported	textfile	16	4932929	0.0175	1.3e-24	753142
rs10493408	A	C	A	C	0.1584	-0.0222198	0.637126	0.0471036	reported	textfile	1	66992054	0.0255	5.09e-10	748257
rs10500932	A	G	A	G	0.2784	0.0353198	0.511584	0.0538105	reported	textfile	11	22501446	0.0333	5.79e-17	745421
rs10759697	A	G	A	G	0.1308	-0.0294073	0.375596	0.0331895	reported	textfile	9	117172307	0.0173	3.93e-14	753578
rs10776752	T	G	T	G	0.4573	0.0109832	0.804406	0.0443498	reported	textfile	1	113044328	0.033	1.25e-43	733604
rs10804330	C	T	C	T	-0.1331	-0.0532749	0.111719	0.0334954	reported	textfile	2	227185749	0.0176	4.6e-14	738443
rs10832586	C	A	C	A	0.3083	0.0199311	0.66724	0.0463578	reported	textfile	11	16304089	0.0216	2.53e-46	749914
rs10838702	T	G	T	G	0.2375	-0.0491176	0.175787	0.0362802	reported	textfile	11	47410888	0.0178	1.27e-40	749880
rs10873612	T	C	T	C	-0.1096	-0.00957183	0.784798	0.0350526	reported	textfile	15	26105602	0.0179	9.51e-10	731976
rs10941043	G	T	G	T	0.1269	-0.0326405	0.372267	0.0365829	reported	textfile	5	33194751	0.019	2.52e-11	751980
rs10980408	C	T	C	T	0.3745	-0.00450432	0.975779	0.148358	reported	textfile	9	113249071	0.0477	4.17e-15	734564
rs11021221	A	T	A	T	-0.1877	-0.0492816	0.282468	0.0458522	reported	textfile	11	95308854	0.0233	6.93e-16	747649
rs11070245	G	T	G	T	0.1287	0.00922821	0.780824	0.0331657	reported	textfile	15	40317792	0.0174	1.57e-13	742988
rs11077961	G	A	G	A	-0.1073	0.0397654	0.235217	0.0335	reported	textfile	17	81012749	0.0186	8.55e-09	702321
rs11112548	T	A	T	A	-0.2742	0.0151574	0.844996	0.0775287	reported	textfile	12	105871914	0.0443	5.8e-10	687352
rs11130602	A	G	A	G	0.1467	-0.0423036	0.209692	0.0337238	reported	textfile	3	57947168	0.0175	4.27e-17	745800
rs11141731	T	C	T	C	-0.1258	-0.0283692	0.481806	0.0403315	reported	textfile	9	89888472	0.0207	1.31e-09	748056
rs1114347	G	A	G	A	0.1792	0.0152684	0.647896	0.0334329	reported	textfile	6	51834297	0.0173	3.32e-25	752682
rs11145807	G	A	G	A	-0.155	-0.00742841	0.8268	0.0339495	reported	textfile	9	139520789	0.0184	4.1e-17	690165
rs11153730	C	T	C	T	-0.1551	0.0128509	0.699375	0.0332783	reported	textfile	6	118667522	0.0173	2.57e-19	753921
rs11187838	A	G	A	G	-0.2781	0.00472977	0.892251	0.0349172	reported	textfile	10	96038686	0.0174	2.55e-57	755246
rs11191580	C	T	C	T	-0.5071	-0.0301274	0.612521	0.0594841	reported	textfile	10	104906211	0.0316	6.63e-58	755231
rs11231693	A	G	A	G	0.2223	0.0578467	0.361957	0.0634534	reported	textfile	11	63862612	0.0378	4.02e-09	730887
rs112393817	G	C	G	C	-0.116	-0.0608211	0.123445	0.0394821	reported	textfile	2	9807226	0.0211	3.8e-08	741179
rs11245631	T	C	T	C	-0.1474	-0.00788781	0.837363	0.0384269	reported	textfile	11	50279561	0.0223	3.99e-11	725099
rs11252324	T	G	T	G	-0.2339	-0.0474012	0.5321	0.0758658	reported	textfile	10	4124568	0.0328	1.03e-12	748224
rs1133400	G	A	G	A	0.1318	0.000865688	0.984354	0.0441429	reported	textfile	10	134459388	0.0215	8.3e-10	728853
rs114503346	T	C	T	C	-0.2678	0.00698034	0.943309	0.0981615	reported	textfile	5	172192350	0.0426	3.1e-10	719031
rs115447786	T	C	T	C	0.2904	0.183865	0.0940979	0.109825	reported	textfile	6	34354073	0.0455	1.75e-10	681515
rs11556924	T	C	T	C	-0.181	-0.000937389	0.978832	0.0353281	reported	textfile	7	129663496	0.0181	1.83e-23	724299
rs11578696	G	A	G	A	-0.1459	-0.0758951	0.131246	0.050288	reported	textfile	1	156056968	0.0258	1.65e-08	725072
rs11592107	A	G	A	G	0.1203	0.0413604	0.25381	0.0362447	reported	textfile	10	122968964	0.0187	1.23e-10	751943
rs116063464	A	G	A	G	0.2017	0.0637423	0.449489	0.0842854	reported	textfile	12	109860182	0.0369	4.68e-08	731156
rs11636952	C	T	C	T	-0.3997	-0.0826712	0.0151974	0.0340541	reported	textfile	15	75114322	0.0189	5.21e-99	730670
rs11661473	A	G	A	G	0.2007	0.0145732	0.683285	0.0357201	reported	textfile	18	42177123	0.0196	1.54e-24	746718
rs11664194	A	T	A	T	-0.1078	0.0219404	0.507713	0.0331224	reported	textfile	18	20021031	0.0176	8.69e-10	734949
rs11692619	T	C	T	C	-0.1281	-0.0416542	0.215296	0.0336156	reported	textfile	2	205084439	0.0184	3.31e-12	721473
rs11721984	T	C	T	C	-0.1409	-0.0234267	0.497115	0.0344998	reported	textfile	4	38343935	0.0177	1.89e-15	727071
rs11745207	G	C	G	C	-0.1132	0.012912	0.736865	0.0384276	reported	textfile	5	131856033	0.0199	1.29e-08	742787
rs11778153	C	T	C	T	-0.1192	-0.0281712	0.473053	0.0392619	reported	textfile	8	64503942	0.0182	5.84e-11	741514
rs1178979	C	T	C	T	-0.1504	-0.0266262	0.539692	0.0434161	reported	textfile	7	72856430	0.0221	9.96e-12	735041
rs11859505	G	A	G	A	0.1037	0.00556046	0.869439	0.0338286	reported	textfile	16	74195719	0.0181	9.76e-09	709986
rs11923343	G	A	G	A	0.1138	-0.0572308	0.122328	0.0370408	reported	textfile	3	85668570	0.0181	3.1e-10	745933
rs11945489	T	C	T	C	-0.1392	-0.0441323	0.213702	0.0354918	reported	textfile	4	56463775	0.0192	3.99e-13	739485
rs11960210	C	T	C	T	-0.2474	-0.010115	0.771049	0.0347592	reported	textfile	5	157817634	0.018	3.36e-43	745207
rs11961593	T	C	T	C	-0.3158	0.0117797	0.858502	0.0660733	reported	textfile	6	166164137	0.0349	1.49e-19	727725
rs12088448	C	A	C	A	0.1544	-0.0259993	0.445349	0.0340664	reported	textfile	1	218546170	0.0182	2.53e-17	732554
rs1212061	C	G	C	G	0.1281	0.0126529	0.72774	0.0363448	reported	textfile	5	141723403	0.0197	7.91e-11	739276
rs12149254	A	G	A	G	-0.1324	-0.0367192	0.403768	0.0439798	reported	textfile	16	71458851	0.0232	1.14e-08	748191
rs12152463	T	C	T	C	0.1006	-0.0539796	0.104162	0.0332182	reported	textfile	3	122100447	0.0174	8.01e-09	755122
rs1215469	C	A	C	A	0.1383	0.00910313	0.835477	0.0438319	reported	textfile	13	80707408	0.0211	5.23e-11	720657
rs12247028	A	G	A	G	-0.1396	-0.0545856	0.105848	0.0337544	reported	textfile	10	75410052	0.0188	1.18e-13	689934
rs12258967	G	C	G	C	-0.354	0.0710453	0.0757164	0.0400007	reported	textfile	10	18727959	0.0193	3.27e-75	729839
rs12321	C	G	C	G	-0.1492	0.0280148	0.409741	0.0339841	reported	textfile	22	29453193	0.0175	1.44e-17	752272
rs12337056	T	C	T	C	0.1364	-0.0690463	0.141858	0.0470052	reported	textfile	9	628670	0.0228	2.18e-09	748591
rs12363520	A	T	A	T	0.1672	-0.0262279	0.499067	0.038801	reported	textfile	11	10692172	0.0213	4.24e-15	700677
rs12405515	T	G	T	G	-0.1698	0.00170149	0.959385	0.0334114	reported	textfile	1	172357441	0.0174	1.92e-22	751687
rs1243876	T	C	T	C	-0.1063	0.0409967	0.252048	0.0357929	reported	textfile	9	35693104	0.019	2.14e-08	747312
rs12503341	A	G	A	G	-0.2993	-0.105899	0.545029	0.174974	reported	textfile	4	106925311	0.0462	9.43e-11	716220
rs12509595	C	T	C	T	0.4972	-0.0709975	0.0476058	0.0358415	reported	textfile	4	81182554	0.0192	1.58e-148	742981
rs12515541	T	G	T	G	0.1156	0.0383162	0.265948	0.0344433	reported	textfile	5	57095011	0.0177	6.23e-11	752827
rs12574332	T	C	T	C	0.2072	0.120129	0.00720975	0.0447075	reported	textfile	11	122521123	0.0266	6.14e-15	741153
rs12596630	T	C	T	C	0.2606	0.069794	0.334932	0.0723833	reported	textfile	16	2065666	0.0314	1.03e-16	707961
rs12609484	T	G	T	G	-0.1398	-0.00878014	0.793264	0.0335024	reported	textfile	19	4970593	0.0188	1.16e-13	736234
rs12627514	G	C	G	C	0.2164	-0.021102	0.554152	0.0356723	reported	textfile	21	44759440	0.0196	1.99e-28	719262
rs1263671	C	T	C	T	0.1394	-0.0102263	0.821534	0.0453349	reported	textfile	2	207996447	0.0238	4.69e-09	724712
rs1265157	G	C	G	C	-0.1444	0.0237227	0.491046	0.0344483	reported	textfile	6	31142265	0.0187	1.18e-14	706946
rs12656497	C	T	C	T	0.3063	-0.0263924	0.431972	0.0335858	reported	textfile	5	32831939	0.0176	1.47e-67	750789
rs1265842	C	T	C	T	-0.1113	-0.0476859	0.157305	0.0337196	reported	textfile	10	28924901	0.0174	1.7e-10	741750
rs12693302	A	G	A	G	-0.2378	-0.0420884	0.230558	0.0351053	reported	textfile	2	183211443	0.0181	2.15e-39	753825
rs12728150	G	A	G	A	0.2045	0.186222	0.00164014	0.0591431	reported	textfile	1	27268737	0.0318	1.28e-10	745357
rs1275985	T	C	T	C	-0.2943	0.026494	0.426944	0.0333496	reported	textfile	2	26911745	0.0177	2.77e-62	754106
rs12790943	T	C	T	C	-0.1002	-0.0212242	0.53579	0.0342773	reported	textfile	11	120058623	0.0175	1.14e-08	748830
rs12866098	A	G	A	G	0.1033	0.0100702	0.780583	0.0361507	reported	textfile	13	73119617	0.0186	2.73e-08	725909
rs12906962	C	T	C	T	0.2378	-0.0420625	0.215429	0.033955	reported	textfile	15	95312071	0.0188	8.73e-37	734566
rs12919839	T	C	T	C	-0.1098	-0.0241695	0.490025	0.0350146	reported	textfile	16	56859216	0.0192	1.04e-08	751607
rs12929303	A	G	A	G	0.1572	-0.0120312	0.720231	0.0335926	reported	textfile	16	81602264	0.0174	1.58e-19	747919
rs12938803	C	A	C	A	0.1598	-0.0892391	0.0288576	0.0408337	reported	textfile	17	19204432	0.0224	8.76e-13	733883
rs12978472	G	C	G	C	-0.4779	0.0603421	0.360664	0.0660126	reported	textfile	19	7257990	0.0281	8.46e-65	668048
rs12990959	C	T	C	T	0.1271	0.0228948	0.509424	0.034703	reported	textfile	2	148572160	0.0187	1.11e-11	747953
rs13107325	T	C	T	C	-0.6747	-0.258332	0.0667298	0.140896	reported	textfile	4	103188709	0.0339	3.72e-88	741624
rs13118687	A	G	A	G	-0.1496	-0.0780303	0.0189824	0.0332627	reported	textfile	4	111406496	0.0175	1.37e-17	736765
rs13124515	C	T	C	T	0.1052	-0.0434676	0.242852	0.037219	reported	textfile	4	145403713	0.0187	1.98e-08	744247
rs13139571	A	C	A	C	-0.2408	0.0549613	0.161611	0.0392673	reported	textfile	4	156645513	0.0203	2.29e-32	754608
rs13152154	T	C	T	C	-0.1186	-0.0854478	0.0192083	0.0364934	reported	textfile	4	77417756	0.0195	1.23e-09	746555
rs13215166	G	A	G	A	0.3094	-0.0503125	0.129194	0.0331594	reported	textfile	6	127164360	0.0174	1.79e-70	752240
rs1322639	A	G	A	G	-0.1584	0.0126198	0.738083	0.0377394	reported	textfile	6	169587103	0.0209	3.87e-14	739714
rs13237249	T	C	T	C	0.1366	-0.034683	0.303416	0.0337011	reported	textfile	7	131151783	0.0177	1.02e-14	751907
rs1327235	G	A	G	A	0.3018	0.0082191	0.80608	0.0334809	reported	textfile	20	10969030	0.0173	4.76e-68	757275
rs1332812	A	T	A	T	-0.1145	-0.0143997	0.687933	0.0358501	reported	textfile	9	9350986	0.0181	2.71e-10	749968
rs13355146	T	C	T	C	0.1224	0.00321403	0.926749	0.0349593	reported	textfile	5	92023661	0.0178	6.39e-12	748243
rs13358657	G	A	G	A	0.224	-0.0160096	0.752322	0.050731	reported	textfile	5	157938070	0.0255	1.7e-18	745941
rs135023	G	A	G	A	0.1036	-0.00520785	0.880795	0.0347279	reported	textfile	22	32442776	0.0175	3.53e-09	755172
rs1373780	C	G	C	G	0.1246	0.0781136	0.0509812	0.0400246	reported	textfile	2	19501029	0.0224	2.58e-08	752056
rs138420351	T	C	T	C	0.5568	-0.0170441	0.843471	0.0863186	reported	textfile	17	7700063	0.0854	7.11e-11	562259
rs1390754	T	C	T	C	0.1258	-0.020505	0.537882	0.0332864	reported	textfile	19	31866105	0.0177	1.19e-12	747782
rs142449193	T	C	T	C	-0.2573	-0.126969	0.267037	0.114395	reported	textfile	8	102750597	0.0426	1.51e-09	729188
rs1425486	T	C	T	C	-0.1331	0.10699	0.00463031	0.0377831	reported	textfile	4	157683685	0.0187	1.11e-12	736762
rs1433121	T	C	T	C	-0.1352	-0.00835108	0.808226	0.0344069	reported	textfile	19	32591878	0.0188	6.91e-13	746308
rs1436138	G	A	G	A	-0.1991	-0.00509626	0.883065	0.0346485	reported	textfile	17	75316880	0.0182	7.33e-28	734796
rs1446468	C	T	C	T	0.253	0.0272745	0.424399	0.0341438	reported	textfile	2	164963486	0.0174	1.21e-47	742692
rs1449596	G	C	G	C	0.1085	0.0229027	0.506128	0.0344463	reported	textfile	7	96395096	0.0181	1.92e-09	751228
rs145422110	T	C	T	C	0.5356	0.0877422	0.363998	0.0966566	reported	textfile	11	1830431	0.0745	6.41e-13	669822
rs1467049	G	T	G	T	-0.1244	-0.00670832	0.905047	0.0562362	reported	textfile	5	42440062	0.0219	1.35e-08	754431
rs1468816	C	A	C	A	-0.1242	-0.0247658	0.535116	0.0399309	reported	textfile	2	37595696	0.0212	4.65e-09	709959
rs147501096	C	G	C	G	-0.1955	-0.0588049	0.29484	0.056135	reported	textfile	3	186180253	0.0341	9.94e-09	728255
rs148401029	A	C	A	C	-0.3122	0.0689523	0.498949	0.101978	reported	textfile	8	81386066	0.0486	1.32e-10	711018
rs15009	G	C	G	C	0.1233	-0.0284255	0.43053	0.03606	reported	textfile	5	57750350	0.0181	1e-11	752942
rs1502358	A	G	A	G	-0.1127	-0.0725143	0.0353509	0.0344597	reported	textfile	1	217324932	0.0185	1.13e-09	752503
rs150816167	C	T	C	T	0.2873	-0.193466	0.00703137	0.0717775	reported	textfile	1	179571862	0.0446	1.17e-10	663455
rs1523871	G	C	G	C	0.1186	-0.00362711	0.913412	0.0333572	reported	textfile	18	51950877	0.0176	1.46e-11	745063
rs1527797	T	C	T	C	-0.1409	0.0178998	0.634578	0.0376605	reported	textfile	3	153860652	0.0197	8.68e-13	753209
rs1528293	T	A	T	A	-0.2764	-0.000443479	0.989377	0.0333098	reported	textfile	3	169154511	0.0173	1.48e-57	752245
rs1534338	A	G	A	G	-0.1144	-0.0160346	0.62958	0.0332448	reported	textfile	7	156315173	0.0178	1.24e-10	744761
rs1582931	A	G	A	G	0.2161	-0.0198548	0.549659	0.0331868	reported	textfile	5	122657199	0.0175	4.51e-35	737476
rs1623474	T	C	T	C	0.2234	0.0363825	0.305351	0.0354943	reported	textfile	10	18471794	0.0184	6.24e-34	749683
rs1669907	G	T	G	T	-0.1158	0.0816663	0.023376	0.0360202	reported	textfile	12	42777933	0.0191	1.36e-09	732851
rs16853198	G	A	G	A	-0.3386	0.0474686	0.476468	0.0666699	reported	textfile	3	168840179	0.0327	4.44e-25	749459
rs1687295	C	T	C	T	-0.2061	-0.0540547	0.163175	0.0387635	reported	textfile	3	14889756	0.0194	2.99e-26	754361
rs16875357	G	T	G	T	0.1205	0.0507055	0.187403	0.0384628	reported	textfile	6	85652904	0.0203	2.7e-09	744890
rs16896276	A	T	A	T	-0.1309	-0.0297705	0.401197	0.0354627	reported	textfile	4	18015156	0.0198	3.82e-11	741689
rs1693560	G	A	G	A	-0.1525	0.00933843	0.780852	0.0335663	reported	textfile	8	101680292	0.0175	3.41e-18	739060
rs17321041	T	C	T	C	0.2313	0.0272761	0.686022	0.0674718	reported	textfile	8	26445194	0.0363	1.78e-10	722677
rs1732664	C	T	C	T	0.1083	0.0220953	0.54783	0.0367633	reported	textfile	12	79747487	0.0194	2.58e-08	683276
rs173396	A	G	A	G	0.2146	0.0507256	0.15774	0.0359065	reported	textfile	11	9759918	0.0175	1.38e-34	753777
rs17396055	A	G	A	G	-0.115	0.0523115	0.156842	0.0369491	reported	textfile	1	94730954	0.0184	4.13e-10	743559
rs17432462	C	T	C	T	0.1036	-0.0232998	0.500602	0.034593	reported	textfile	7	18548613	0.0179	7.31e-09	746778
rs17454517	G	A	G	A	-0.1216	0.0345498	0.305911	0.0337453	reported	textfile	7	50915776	0.0174	2.65e-12	742889
rs17677603	G	A	G	A	0.2	0.00670209	0.849201	0.0352485	reported	textfile	5	127857493	0.0178	3.9e-29	746512
rs17696749	G	C	G	C	0.1255	-0.00461619	0.890105	0.0334092	reported	textfile	16	75403062	0.0176	9.43e-13	752314
rs17807723	A	G	A	G	-0.1757	-0.0419437	0.321336	0.0422941	reported	textfile	15	90023558	0.0257	7.44e-12	730550
rs17832905	A	C	A	C	0.1923	-0.0151295	0.823009	0.06764	reported	textfile	8	26038759	0.0346	2.8e-08	719658
rs17880989	A	G	A	G	0.4014	-0.115621	0.288729	0.108983	reported	textfile	14	23313633	0.0591	1.11e-11	660458
rs1790123	T	C	T	C	0.1991	0.0493188	0.261624	0.0439342	reported	textfile	12	123659542	0.0218	6.87e-20	750144
rs1799945	G	C	G	C	0.3888	0.0995144	0.0594634	0.0527997	reported	textfile	6	26091179	0.0244	3.88e-57	744703
rs1819663	G	A	G	A	-0.1147	-0.0215964	0.518012	0.0334097	reported	textfile	1	154025891	0.0174	4.62e-11	740380
rs1867624	T	C	T	C	0.1412	-0.0122334	0.714982	0.0335002	reported	textfile	17	62387091	0.0178	2.08e-15	753288
rs1871190	T	G	T	G	0.1078	0.0105279	0.755024	0.0337408	reported	textfile	5	97953719	0.0186	6.63e-09	733560
rs1876490	A	G	A	G	0.1364	0.0138462	0.710263	0.0372707	reported	textfile	2	73052351	0.0192	1.16e-12	749825
rs1882961	T	C	T	C	0.1272	0.0213564	0.531825	0.0341582	reported	textfile	21	16556367	0.0188	1.4e-11	747739
rs1889785	A	G	A	G	0.1255	0.0293005	0.386193	0.0338132	reported	textfile	1	16348729	0.0174	5.61e-13	747126
rs1903752	T	C	T	C	-0.0987	-0.0241354	0.467489	0.0332182	reported	textfile	18	7129327	0.0178	3.2e-08	714089
rs1906672	A	G	A	G	0.1402	-0.0263337	0.543765	0.0433742	reported	textfile	8	38130025	0.0205	8.47e-12	750597
rs194742	C	T	C	T	-0.1281	-0.00680631	0.883511	0.046453	reported	textfile	14	69287483	0.0232	3.17e-08	751562
rs1948151	A	G	A	G	-0.1355	-0.0186028	0.617499	0.0372503	reported	textfile	12	26459071	0.0193	2.12e-12	752949
rs1950500	C	T	C	T	-0.1396	-0.018364	0.617405	0.0367624	reported	textfile	14	24830850	0.019	2.2e-13	755554
rs1984195	A	G	A	G	0.1736	0.0637362	0.0555201	0.0332864	reported	textfile	6	79657391	0.0173	1.43e-23	747708
rs1999996	G	A	G	T	0.1124	-0.517368	0.258778	0.458137	reported	textfile	1	184532090	0.0176	1.67e-10	733914
rs2067831	C	G	C	G	-0.128	0.000736558	0.982874	0.0343124	reported	textfile	10	105643223	0.0195	5.08e-11	750158
rs2070527	C	A	C	A	0.1473	0.00125631	0.972336	0.0362269	reported	textfile	21	40067495	0.0202	3.08e-13	741168
rs2133386	A	C	A	C	-0.1322	0.000710293	0.982971	0.0332786	reported	textfile	9	128173838	0.0176	5.21e-14	744835
rs2146315	T	C	T	C	-0.1197	0.0209546	0.561468	0.0360874	reported	textfile	1	42050366	0.0205	5.03e-09	749574
rs2160236	C	G	C	G	-0.1421	-0.0324794	0.329146	0.0332836	reported	textfile	2	40557276	0.0181	4.31e-15	724788
rs2169137	C	G	C	G	0.1588	-0.0687027	0.118749	0.0440389	reported	textfile	1	204497913	0.0194	3.17e-16	753776
rs2191046	G	T	G	T	-0.1184	-0.0317426	0.401575	0.0378424	reported	textfile	7	107834075	0.0197	1.78e-09	747313
rs2236295	T	G	T	G	-0.207	-0.00562429	0.870664	0.034544	reported	textfile	10	64564892	0.0177	1.42e-31	747662
rs2239268	A	G	A	G	0.1097	0.00160258	0.964304	0.035809	reported	textfile	14	72469591	0.019	7.4e-09	745245
rs2239917	C	T	C	T	-0.1731	0.00321679	0.923034	0.0332956	reported	textfile	17	43165887	0.0176	9.69e-23	745367
rs2256187	A	G	A	G	-0.1446	-0.0546317	0.193683	0.0420321	reported	textfile	11	77919768	0.0239	1.39e-09	748681
rs2271139	A	C	A	C	-0.1247	-0.0440049	0.207363	0.0349009	reported	textfile	12	124839540	0.0192	8.23e-11	749460
rs2273654	C	T	C	T	-0.1165	0.0262879	0.429744	0.0332914	reported	textfile	10	102689217	0.0175	2.75e-11	745283
rs227426	T	G	T	G	0.1119	-0.00315354	0.92658	0.0342223	reported	textfile	14	70456664	0.0175	1.75e-10	746195
rs2291516	A	G	A	G	0.2422	0.0766389	0.132083	0.0508911	reported	textfile	19	11508177	0.0292	9.88e-17	731062
rs2305654	A	C	A	C	0.1707	0.0266985	0.432752	0.0340329	reported	textfile	15	42136977	0.0186	3.99e-20	724370
rs2307111	C	T	C	T	0.1742	0.00324595	0.922912	0.0335443	reported	textfile	5	75003678	0.0178	1.62e-22	738820
rs234616	A	G	A	G	-0.1152	0.0427469	0.242347	0.0365627	reported	textfile	20	57494858	0.0188	8.79e-10	744551
rs2384061	A	G	A	G	-0.1741	0.031318	0.357883	0.0340633	reported	textfile	2	25135620	0.0175	2.25e-23	753279
rs2397060	C	T	C	T	0.161	0.0112081	0.80065	0.0443874	reported	textfile	6	51611470	0.0251	1.46e-10	739598
rs2421200	T	G	T	G	-0.1097	-0.050698	0.131596	0.033623	reported	textfile	2	61711815	0.0173	2.59e-10	746339
rs2444769	A	C	A	C	0.158	-0.0351201	0.441045	0.0455851	reported	textfile	2	158494100	0.0219	4.85e-13	723439
rs2469141	C	T	C	T	-0.1351	-0.0655802	0.154861	0.0460999	reported	textfile	15	66967398	0.0238	1.39e-08	733728
rs2484294	A	G	A	G	0.3165	0.0296769	0.436386	0.0381298	reported	textfile	10	115792062	0.0196	1.17e-58	744772
rs2487926	G	A	G	A	-0.0972	-4.82e-05	0.998862	0.0337839	reported	textfile	10	30300787	0.0176	3.31e-08	739498
rs2493136	T	C	T	C	0.2345	0.0370557	0.269526	0.0335602	reported	textfile	1	230851536	0.0176	1.92e-40	745964
rs2493296	T	C	T	C	0.2496	0.0313318	0.55554	0.0531515	reported	textfile	1	3327032	0.0254	7.45e-23	729612
rs2515424	T	C	T	C	0.1278	0.0305904	0.363563	0.0336678	reported	textfile	8	6372965	0.0174	2.18e-13	755281
rs2548459	C	T	C	T	0.132	0.0326978	0.332278	0.0337253	reported	textfile	19	49209339	0.0176	5.95e-14	732583
rs2569882	C	T	C	T	-0.1199	0.0149906	0.665849	0.0347125	reported	textfile	6	1620147	0.0182	4.28e-11	693780
rs2586970	G	A	G	A	0.1493	-0.0337061	0.312896	0.0334001	reported	textfile	2	55829967	0.0175	1.56e-17	740586
rs2589218	C	T	C	T	0.1207	-0.00366112	0.926394	0.0396298	reported	textfile	15	96785017	0.0196	6.9e-10	747236
rs2598	G	A	G	A	-0.1387	-0.0164174	0.625569	0.0336441	reported	textfile	20	47241618	0.0175	1.94e-15	745204
rs2627313	T	C	T	C	0.151	0.0458479	0.175546	0.0338462	reported	textfile	15	81006712	0.0175	5.85e-18	743799
rs2643826	T	C	T	C	0.1857	-0.000293905	0.993093	0.033952	reported	textfile	3	27562988	0.0175	2.83e-26	740066
rs2681485	A	G	A	G	0.2945	0.0420446	0.251392	0.036657	reported	textfile	12	90025622	0.0176	1.31e-62	754009
rs2744133	G	A	G	A	-0.1435	0.0701447	0.0592939	0.0371922	reported	textfile	6	22392260	0.0193	1.17e-13	752301
rs28377357	A	G	A	G	-0.1243	-0.0705091	0.0344366	0.0333389	reported	textfile	2	112769721	0.019	6.03e-11	753171
rs28429256	A	G	A	G	0.1636	0.00102297	0.975924	0.0338962	reported	textfile	15	66931617	0.0188	2.83e-18	720188
rs2854746	C	G	C	G	0.113	0.00523372	0.880485	0.0348093	reported	textfile	7	45960645	0.018	3.26e-10	726851
rs28661492	T	C	T	C	-0.1359	0.00354434	0.927712	0.0390672	reported	textfile	17	30609932	0.0222	9.56e-10	711894
rs28667801	T	A	T	A	0.1622	0.0126826	0.703218	0.0332893	reported	textfile	4	26785356	0.018	1.9e-19	719758
rs28675079	A	G	A	G	-0.1444	0.030557	0.430758	0.0387831	reported	textfile	3	111500002	0.0222	8.34e-11	751698
rs2906152	A	G	A	G	-0.1873	0.0365302	0.3012	0.0353337	reported	textfile	7	2523003	0.0181	5.55e-25	733863
rs2921604	C	T	C	T	0.096	0.0774915	0.0210999	0.0336014	reported	textfile	5	14867948	0.0176	4.46e-08	735817
rs2925345	C	T	C	T	-0.189	0.000278339	0.993623	0.0348277	reported	textfile	15	41311799	0.0174	1.6e-27	749978
rs2957468	G	A	G	A	-0.1377	0.00943762	0.810219	0.0392999	reported	textfile	8	106325360	0.0185	8.43e-14	744973
rs3006583	C	T	C	T	0.1303	-0.0469917	0.370855	0.0525121	reported	textfile	10	31280845	0.0222	4.66e-09	743893
rs310597	G	A	G	A	0.1152	-0.0932645	0.00559423	0.0336615	reported	textfile	7	150873046	0.0181	2.18e-10	735431
rs311564	A	G	A	G	-0.133	-0.0101534	0.771452	0.0349544	reported	textfile	2	86293498	0.0183	4.23e-13	735759
rs3117736	T	C	T	C	0.2374	-0.0611186	0.123509	0.0396819	reported	textfile	5	157462999	0.0196	9.71e-34	751081
rs318712	C	T	C	T	0.2389	0.00970557	0.854147	0.0527966	reported	textfile	19	11478847	0.0334	9.17e-13	721143
rs335170	C	A	C	A	-0.113	-0.0350186	0.290023	0.0330966	reported	textfile	5	122482243	0.0177	1.61e-10	746301
rs34130368	T	G	T	G	-0.2027	-0.0214795	0.703697	0.0564753	reported	textfile	10	48411796	0.0284	8.77e-13	682107
rs342977	A	G	A	G	-0.1577	-0.00185119	0.966924	0.0446436	reported	textfile	7	35459888	0.0205	1.67e-14	757172
rs34413141	A	T	A	T	-0.1808	0.0649682	0.182648	0.0487513	reported	textfile	18	777282	0.0227	1.49e-15	739428
rs34517439	A	C	A	C	-0.2514	0.0759273	0.125586	0.0495692	reported	textfile	1	78450517	0.0279	2.02e-19	685131
rs34587839	A	G	A	G	-0.1669	0.0713407	0.114975	0.0452606	reported	textfile	20	32300671	0.0244	8.22e-12	731243
rs34645159	A	G	A	G	-0.133	0.00628514	0.849777	0.033184	reported	textfile	1	1724366	0.0174	2.07e-14	739645
rs347585	T	C	T	C	0.1506	0.0190647	0.59113	0.0354891	reported	textfile	3	11286220	0.0189	1.57e-15	752444
rs35091929	C	T	C	T	-0.1828	-0.00415547	0.901041	0.0334185	reported	textfile	8	10693492	0.0177	6.46e-25	752666
rs35213536	T	G	T	G	0.2044	-0.0176906	0.644953	0.0383924	reported	textfile	20	62694319	0.0205	2.54e-23	722174
rs35261542	A	C	A	C	0.1196	0.0465209	0.186954	0.0352526	reported	textfile	6	20675792	0.0195	9.29e-10	751402
rs35413927	G	A	G	A	0.1274	-0.0479631	0.202184	0.0376077	reported	textfile	14	53420358	0.0189	1.77e-11	744241
rs35443	C	G	C	G	-0.2661	0.0123853	0.719517	0.0344896	reported	textfile	12	115552878	0.0178	1.2e-50	749041
rs35506078	C	T	C	T	0.1348	0.0130512	0.707001	0.0347212	reported	textfile	10	65210552	0.0183	1.54e-13	755958
rs36169093	A	G	A	G	0.1231	0.0156787	0.639175	0.0334407	reported	textfile	13	114442187	0.0179	5.56e-12	705902
rs3735533	C	T	C	T	0.487	-0.0416504	0.463007	0.0567518	reported	textfile	7	27245893	0.0331	6.32e-49	752445
rs3743111	A	G	A	G	0.1517	0.026342	0.444027	0.0344154	reported	textfile	15	71587373	0.0178	1.62e-17	748379
rs3743369	A	G	A	G	0.104	0.0342853	0.30917	0.0337133	reported	textfile	15	92707569	0.0179	6.82e-09	749016
rs3761077	T	G	T	G	0.1726	-0.0284534	0.640354	0.0609016	reported	textfile	19	19325963	0.0283	1.04e-09	723573
rs3772219	C	A	C	A	-0.1754	-0.0592115	0.107034	0.0367392	reported	textfile	3	56771251	0.0185	2.94e-21	752385
rs3774702	A	G	A	G	0.147	0.115732	0.0243534	0.0514021	reported	textfile	3	63856870	0.0228	1.18e-10	747892
rs3776299	A	G	A	G	0.1266	0.00253512	0.939209	0.0332413	reported	textfile	5	142507651	0.0175	5.06e-13	736448
rs3785837	A	G	A	G	0.1453	0.144015	0.000234747	0.0391522	reported	textfile	17	59468942	0.0213	9.57e-12	690571
rs3798293	G	A	G	A	0.1328	0.00815267	0.847871	0.0424982	reported	textfile	6	97033370	0.021	2.7e-10	750015
rs3802230	A	C	A	C	-0.1605	-0.0792263	0.017918	0.0334668	reported	textfile	8	143992864	0.0174	2.75e-20	750331
rs3802517	A	T	A	T	0.1286	-0.0320684	0.339113	0.0335471	reported	textfile	10	28233469	0.0173	9.29e-14	756577
rs3807101	T	C	T	C	-0.1743	-0.0410296	0.3932	0.0480537	reported	textfile	7	80393418	0.0265	4.57e-11	747702
rs3861113	A	C	A	C	0.2126	0.0184311	0.743266	0.0562727	reported	textfile	13	72364382	0.0322	3.95e-11	738296
rs3864004	A	G	A	G	0.1004	-0.0172421	0.605093	0.0333444	reported	textfile	3	41240177	0.0173	6.28e-09	754187
rs3916033	T	C	T	C	-0.1233	0.0469757	0.161358	0.0335416	reported	textfile	17	44889703	0.0185	2.41e-11	675540
rs3918226	T	C	T	C	0.6117	0.103333	0.118892	0.0662629	reported	textfile	7	150690176	0.0329	5.31e-77	699120
rs3943093	T	C	T	C	0.2477	-0.0118753	0.742166	0.0360966	reported	textfile	1	243458502	0.0184	3.94e-41	753547
rs4074812	A	G	A	G	-0.1336	0.0541663	0.103941	0.0333117	reported	textfile	8	141883529	0.0175	2.07e-14	746744
rs4077158	C	T	C	T	0.1832	0.0493991	0.136577	0.0331836	reported	textfile	3	133942941	0.0173	3.09e-26	755718
rs4141663	T	C	T	C	-0.1496	-0.00074287	0.982266	0.0334199	reported	textfile	3	124551967	0.0175	1.41e-17	751103
rs4244200	C	G	C	G	-0.1215	-0.022494	0.537889	0.0365157	reported	textfile	3	196226059	0.0193	3.23e-10	743867
rs4245930	A	G	A	G	-0.1219	-0.0166694	0.619502	0.0335701	reported	textfile	4	109038654	0.018	1.14e-11	751236
rs4284362	A	C	A	C	-0.1586	-0.0655406	0.0591371	0.0347295	reported	textfile	10	45377839	0.0194	3.24e-16	736332
rs4295	G	C	G	C	-0.1802	-0.0131733	0.698282	0.0339832	reported	textfile	17	61556298	0.018	1.71e-23	737075
rs4306343	T	A	T	A	0.317	-0.0781161	0.0694464	0.0430271	reported	textfile	12	20190630	0.0193	8.22e-61	756907
rs4362428	A	C	A	C	-0.1127	-0.00869745	0.798719	0.0341069	reported	textfile	17	2090341	0.0176	1.45e-10	755326
rs440454	G	A	G	A	0.2602	-0.0253697	0.491132	0.0368473	reported	textfile	6	31927342	0.0192	7.52e-42	723175
rs4424827	T	C	T	C	-0.0981	0.0573774	0.0985871	0.0347375	reported	textfile	14	35110857	0.0175	2.11e-08	750823
rs4507125	C	A	C	A	0.1244	0.00448973	0.910921	0.040131	reported	textfile	2	239864732	0.0211	3.6e-09	753156
rs4507656	G	C	G	C	0.1487	-0.0598312	0.0814967	0.0343449	reported	textfile	7	22156538	0.0199	8.69e-14	667107
rs45474499	T	C	T	C	0.3562	0.0307688	0.655387	0.0689434	reported	textfile	16	66914492	0.0415	8.5e-18	744121
rs4556017	T	C	T	C	-0.1601	-0.0326599	0.453804	0.0435995	reported	textfile	7	100632790	0.0247	9.66e-11	731974
rs4615669	G	A	G	A	0.114	0.0203256	0.541785	0.0333143	reported	textfile	9	21818674	0.0174	6.1e-11	753029
rs4645335	G	A	G	A	-0.1142	-0.0253308	0.458339	0.0341578	reported	textfile	5	3704761	0.0185	7.04e-10	733999
rs4675682	C	T	C	T	0.1409	-0.0569291	0.0853356	0.0330881	reported	textfile	2	208402750	0.0173	4.49e-16	748599
rs4704514	T	C	T	C	0.1087	0.0518175	0.14965	0.0359652	reported	textfile	5	77820081	0.0193	1.71e-08	743153
rs4739832	C	A	C	A	-0.1323	0.0395724	0.235232	0.0333385	reported	textfile	8	82812019	0.0176	5.81e-14	749088
rs4743021	C	T	C	T	0.108	0.0360752	0.304904	0.0351619	reported	textfile	9	109414561	0.0194	2.41e-08	696999
rs4756779	G	A	G	A	0.1456	0.0382987	0.369782	0.0427021	reported	textfile	11	14225304	0.0227	1.48e-10	752951
rs4814837	T	C	T	C	-0.1003	0.0270335	0.462168	0.0367662	reported	textfile	20	19241680	0.0184	4.62e-08	743050
rs4873492	T	C	T	C	0.1401	0.00992529	0.823323	0.0444535	reported	textfile	8	51947549	0.0231	1.28e-09	741822
rs488834	T	C	T	C	-0.1931	-0.0892112	0.0203245	0.0384481	reported	textfile	1	10767902	0.0208	1.94e-20	719538
rs4890499	A	G	A	G	0.1131	-0.023401	0.526546	0.0369516	reported	textfile	18	42585761	0.0199	1.33e-08	750429
rs4891258	G	A	G	A	0.1159	0.0859622	0.0171989	0.0360817	reported	textfile	18	72995537	0.0187	5.72e-10	745722
rs4903064	C	T	C	T	-0.1543	0.0399249	0.368565	0.0444022	reported	textfile	14	73279420	0.0206	7.84e-14	741317
rs4909314	A	T	A	T	0.1339	0.0311711	0.346781	0.0331307	reported	textfile	8	135623798	0.0177	3.41e-14	755901
rs4926499	C	G	C	G	0.1694	-0.0107913	0.796681	0.0418842	reported	textfile	1	249155909	0.0248	9.37e-12	633795
rs4926901	A	G	A	G	0.0984	0.0814557	0.0232884	0.0359046	reported	textfile	1	48025824	0.018	4.82e-08	749102
rs4926923	C	T	C	T	-0.1918	-0.117431	0.0709267	0.0650249	reported	textfile	1	48109225	0.0308	4.75e-10	733125
rs4930295	G	C	G	C	-0.2418	-0.0781895	0.0613847	0.0417966	reported	textfile	11	65390554	0.0209	5.54e-31	746851
rs4932373	C	A	C	A	0.3664	-0.0269968	0.471233	0.0374708	reported	textfile	15	91429287	0.0189	7.71e-84	721211
rs4936099	A	C	A	C	0.1745	0.00870419	0.798496	0.0340947	reported	textfile	11	130280725	0.0178	1.16e-22	738518
rs4952668	A	G	A	G	-0.192	0.00821462	0.810249	0.0342126	reported	textfile	2	43386568	0.018	1.13e-26	740369
rs4954192	T	C	T	C	-0.1225	0.0131694	0.696298	0.0337397	reported	textfile	2	135632981	0.0179	8.15e-12	733535
rs5012479	G	T	G	T	-0.0956	-0.0172658	0.615224	0.0343509	reported	textfile	6	109630096	0.0174	3.66e-08	748189
rs504217	T	C	T	C	0.2745	0.0684379	0.207395	0.054283	reported	textfile	11	72006086	0.0335	2.51e-16	742032
rs504691	A	C	A	C	-0.1177	-0.0269	0.42528	0.0337391	reported	textfile	6	72206620	0.0177	3.14e-11	742931
rs509067	C	T	C	T	0.1436	0.0203946	0.545891	0.0337699	reported	textfile	6	117462040	0.0175	2.65e-16	753420
rs520592	G	T	G	T	0.1727	0.00468931	0.928517	0.0522715	reported	textfile	12	69939355	0.0248	3.51e-12	754799
rs544012	G	T	G	T	-0.1143	-0.0486286	0.233767	0.04084	reported	textfile	13	110878639	0.0201	1.37e-08	713287
rs55684003	G	A	G	A	-0.122	-0.0332843	0.39915	0.0394766	reported	textfile	13	97988689	0.0189	1.01e-10	751622
rs55770741	T	C	T	C	-0.1281	0.0187774	0.579443	0.033882	reported	textfile	5	96220087	0.0175	2.2e-13	748267
rs55857306	A	G	A	G	-0.5224	-0.0909077	0.0526247	0.0469083	reported	textfile	1	11895795	0.0235	5.05e-109	753633
rs55868524	A	G	A	G	0.1443	0.0385154	0.261488	0.0343005	reported	textfile	17	7170665	0.0178	5.54e-16	745814
rs55944332	G	A	G	A	0.2365	0.0130184	0.732315	0.0380604	reported	textfile	2	145726621	0.0204	3.27e-31	748575
rs55993676	T	G	T	G	-0.2097	-0.10599	0.00177325	0.0339081	reported	textfile	5	173303392	0.0191	3.82e-28	750712
rs56256111	A	G	A	G	0.1926	-0.0523306	0.244881	0.0450011	reported	textfile	13	41478963	0.0263	2.6e-13	663503
rs56809883	T	G	T	G	0.1102	0.00873512	0.821465	0.0387091	reported	textfile	2	37886495	0.0199	3.03e-08	736797
rs57708073	G	A	G	A	-0.1907	-0.0145356	0.673688	0.034519	reported	textfile	15	79066653	0.0214	4.73e-19	641539
rs57748895	T	A	T	A	0.6627	-0.239128	0.120671	0.154081	reported	textfile	1	115826169	0.0666	2.49e-23	726586
rs58693787	G	A	G	A	-0.1584	-0.0475184	0.182448	0.0356409	reported	textfile	18	48141710	0.0202	3.82e-15	749793
rs5992929	T	C	T	C	0.1684	-0.0664723	0.0836065	0.0384203	reported	textfile	22	18451977	0.0193	3.07e-18	745810
rs602521	A	G	A	G	0.1351	-9.04e-05	0.998089	0.0377605	reported	textfile	1	227311066	0.0195	3.97e-12	756589
rs6026739	T	A	T	A	0.5032	-0.0253246	0.566624	0.0441942	reported	textfile	20	57739469	0.0266	1.49e-79	743543
rs6031431	G	A	G	A	0.1153	-0.00251854	0.939528	0.0331984	reported	textfile	20	42795152	0.0175	4.94e-11	737737
rs604723	C	T	C	T	0.3848	0.00885705	0.815576	0.0379742	reported	textfile	11	100610546	0.0194	2.32e-87	747035
rs6058261	A	C	A	C	-0.1201	-0.027788	0.427895	0.0350505	reported	textfile	20	30235470	0.0195	6.83e-10	751199
rs6062477	T	C	T	C	0.1191	-0.0222265	0.525718	0.0350268	reported	textfile	20	62287600	0.0177	1.81e-11	736408
rs6078393	G	T	G	T	-0.1205	-0.0789592	0.0188686	0.0336266	reported	textfile	20	11908101	0.0176	7.66e-12	750283
rs6108168	A	C	A	C	-0.1901	-0.0277292	0.48574	0.039778	reported	textfile	20	8626271	0.0199	1.1e-21	751295
rs61789369	G	A	G	A	0.3039	-0.0306753	0.666061	0.0710802	reported	textfile	4	2265295	0.0436	3.06e-12	721744
rs61909958	G	C	G	C	-0.1275	0.0244785	0.619468	0.0492918	reported	textfile	11	96151677	0.0228	2.21e-08	710591
rs61912333	G	C	G	C	-0.1191	-0.0340934	0.307681	0.0334216	reported	textfile	12	19554817	0.0176	1.13e-11	730115
rs61917655	T	C	T	C	0.2246	0.0155449	0.781943	0.056162	reported	textfile	12	48210787	0.0297	3.72e-14	714330
rs61948065	C	A	C	A	0.1737	-0.00411202	0.934152	0.049769	reported	textfile	13	25255052	0.027	1.17e-10	729675
rs62030049	G	A	G	A	-0.1336	-0.023585	0.505581	0.035427	reported	textfile	16	50572709	0.0209	1.55e-10	713578
rs62155750	G	A	G	A	0.2177	-0.0184289	0.581973	0.0334764	reported	textfile	2	96491456	0.0196	8.27e-29	693762
rs62158170	G	A	G	A	-0.1645	-0.0889915	0.0298408	0.0409685	reported	textfile	2	114082175	0.0211	6.63e-15	740736
rs62234672	A	C	A	C	0.1248	-0.0148895	0.739747	0.0448224	reported	textfile	3	16592069	0.0229	4.92e-08	742956
rs62301873	G	A	G	A	0.1734	0.028608	0.540975	0.0467956	reported	textfile	4	40603821	0.0284	1.06e-09	739835
rs62378003	T	C	T	C	-0.1714	0.000744832	0.988594	0.0521011	reported	textfile	5	89514206	0.028	8.9e-10	715932
rs62413546	T	C	T	C	-0.1877	0.0670414	0.176597	0.0496122	reported	textfile	6	56012664	0.032	4.58e-09	712666
rs62434124	T	C	T	C	-0.4853	0.00386253	0.942315	0.053379	reported	textfile	6	150999751	0.0338	7.83e-47	754819
rs62503324	T	C	T	C	0.2033	0.0967598	0.0103376	0.0377331	reported	textfile	8	23400615	0.0204	2.11e-23	742283
rs6271	T	C	T	C	-0.4313	0.0314758	0.634371	0.0661835	reported	textfile	9	136522274	0.0352	1.72e-34	677959
rs636202	C	T	C	T	-0.1023	-0.00832482	0.802225	0.033237	reported	textfile	6	139843583	0.0174	4.4e-09	741076
rs6464165	C	T	C	T	0.217	0.0420316	0.288204	0.0395752	reported	textfile	7	151413124	0.0195	7.34e-29	734976
rs6487076	G	A	G	A	-0.174	-0.174444	0.000116455	0.0452694	reported	textfile	12	20470857	0.0209	8.69e-17	743926
rs6546810	C	T	C	T	0.12	0.0287363	0.397786	0.0339841	reported	textfile	2	73389716	0.0181	3.16e-11	751949
rs6556384	A	C	A	C	-0.152	0.0418549	0.319694	0.0420615	reported	textfile	5	158418952	0.0221	5.91e-12	751623
rs6580970	T	C	T	C	-0.1661	-0.0117196	0.730145	0.0339764	reported	textfile	12	54434277	0.0191	4.03e-18	734146
rs6602177	T	C	T	C	-0.1203	-0.0564761	0.12281	0.0365994	reported	textfile	10	17167141	0.0207	6.52e-09	632213
rs66682451	G	A	G	A	-0.1348	0.0532215	0.20012	0.0415401	reported	textfile	11	107097540	0.0194	3.44e-12	753040
rs66887589	C	T	C	T	0.161	0.0850203	0.0100733	0.0330394	reported	textfile	4	120509279	0.0174	1.83e-20	747526
rs6715901	A	G	A	G	-0.1377	0.0283296	0.393576	0.0332059	reported	textfile	2	179650954	0.0174	2.76e-15	738247
rs672272	T	C	T	C	-0.1851	-0.0138891	0.676631	0.033302	reported	textfile	20	10488159	0.0178	2.77e-25	742737
rs6735275	C	T	C	T	-0.1225	-0.0253786	0.498884	0.0375286	reported	textfile	2	174013819	0.0194	2.62e-10	753641
rs6763931	A	G	A	G	0.1383	0.0279613	0.400308	0.0332448	reported	textfile	3	141102833	0.0173	1.48e-15	757223
rs6777317	A	G	A	G	0.1249	-0.0632172	0.071499	0.0350759	reported	textfile	3	197070959	0.0195	1.51e-10	719344
rs6779368	G	A	G	A	0.1791	0.0327995	0.359595	0.0358019	reported	textfile	3	185298868	0.0184	2.28e-22	739299
rs6795735	T	C	T	C	-0.1438	0.000359803	0.991693	0.0345583	reported	textfile	3	64705365	0.0176	3.05e-16	747329
rs6800730	G	A	G	A	0.2476	0.0122162	0.760016	0.0399928	reported	textfile	3	48174210	0.0185	8e-41	744170
rs68085857	T	C	T	C	0.191	0.0524676	0.178467	0.0389952	reported	textfile	1	217737629	0.0205	9.82e-21	745703
rs682681	C	T	C	T	0.1454	0.0195731	0.566198	0.0341197	reported	textfile	13	22294062	0.0185	4.47e-15	735911
rs6875967	G	A	G	A	-0.1344	-0.00723736	0.835447	0.0348418	reported	textfile	5	50878292	0.0181	1.21e-13	750536
rs6905288	A	G	A	G	0.1759	-0.021911	0.514219	0.0335912	reported	textfile	6	43758873	0.0179	7.79e-23	720356
rs6934891	A	G	A	G	0.1275	0.0788104	0.0190884	0.033625	reported	textfile	6	22139729	0.0177	5.21e-13	739396
rs6961048	G	C	G	C	0.2729	0.0652915	0.177306	0.0483965	reported	textfile	7	27328187	0.0286	1.28e-21	750434
rs6983239	T	G	T	G	0.1159	0.0902408	0.0344882	0.0426808	reported	textfile	8	72507296	0.0211	3.71e-08	739902
rs7012891	C	T	C	T	0.1391	0.0201347	0.638747	0.0428898	reported	textfile	8	126514676	0.0205	1.2e-11	737520
rs710249	C	G	C	G	0.1501	-0.0235953	0.486122	0.0338774	reported	textfile	1	43869235	0.0174	6.43e-18	755954
rs7106104	C	T	C	T	0.1186	-0.0535015	0.148705	0.0370478	reported	textfile	11	111635655	0.0193	7.72e-10	747983
rs710698	G	A	G	A	-0.1059	0.0334048	0.338316	0.0348876	reported	textfile	12	70369918	0.0176	1.88e-09	748167
rs7115331	G	T	G	T	0.1266	-0.0464038	0.224839	0.0382315	reported	textfile	11	76218590	0.0192	3.91e-11	750750
rs7132012	G	A	G	A	-0.1563	0.0217419	0.549941	0.0363669	reported	textfile	12	8832203	0.0185	3.17e-17	748499
rs7134440	T	C	T	C	0.2278	0.071029	0.221907	0.0581503	reported	textfile	12	53450097	0.0323	1.75e-12	719081
rs7137828	T	C	T	C	-0.5027	-0.0257341	0.444901	0.0336858	reported	textfile	12	111932800	0.0176	4.8e-180	729734
rs7155504	C	T	C	T	-0.2286	0.148432	0.108981	0.0926087	reported	textfile	14	36158828	0.0317	5.16e-13	724869
rs7192407	C	T	C	T	-0.1019	-0.0235248	0.479135	0.0332415	reported	textfile	16	49783926	0.0174	4.53e-09	749023
rs7217916	G	A	G	A	-0.1111	0.000117981	0.997401	0.0362168	reported	textfile	17	76769434	0.0179	5.63e-10	739704
rs722783	A	G	A	G	-0.2093	0.00297313	0.946071	0.0439541	reported	textfile	8	120442287	0.0208	9.03e-24	754634
rs7235890	T	G	T	G	-0.1692	0.0478268	0.447576	0.0629747	reported	textfile	18	55732115	0.0288	4.12e-09	734188
rs7257694	T	C	T	C	0.1837	0.0335137	0.321519	0.0338064	reported	textfile	19	30314666	0.0178	6.28e-25	740298
rs7259285	A	G	A	G	0.105	-0.00681448	0.837216	0.0331675	reported	textfile	19	17153149	0.0176	2.65e-09	735921
rs72613227	T	A	T	A	0.1884	0.0307134	0.54798	0.0511217	reported	textfile	6	106320771	0.0285	3.87e-11	633969
rs7265695	C	T	C	T	-0.1967	0.00708808	0.846901	0.0367118	reported	textfile	20	40043096	0.0219	2.48e-19	749461
rs72683923	C	T	C	T	-0.5325	-0.166466	0.302993	0.161612	reported	textfile	14	50735947	0.0635	5.02e-17	690401
rs72704264	C	G	C	G	0.117	0.0203168	0.63975	0.0434074	reported	textfile	1	145713305	0.0212	3.6e-08	730521
rs72719149	C	T	C	T	0.1279	-0.00292739	0.936472	0.0367276	reported	textfile	4	144043336	0.0186	6.34e-12	752133
rs72831343	G	T	G	T	-0.4936	-0.017003	0.755155	0.0545228	reported	textfile	10	63515681	0.0248	4.77e-88	750244
rs72842207	T	C	T	C	-0.2112	-0.0422662	0.28802	0.0397809	reported	textfile	10	121433675	0.0211	1.1e-23	752747
rs72976750	C	T	C	T	0.1718	-0.0164574	0.728675	0.0474427	reported	textfile	4	86725684	0.0251	7.37e-12	743265
rs7299936	A	G	A	G	0.1759	0.055358	0.118497	0.0354606	reported	textfile	12	115934000	0.0175	1.11e-23	751152
rs73033340	G	A	G	A	-0.5312	0.0971622	0.0980122	0.0587235	reported	textfile	7	1195692	0.0525	5.06e-24	638099
rs73036520	C	G	C	G	0.1557	-0.0141857	0.696405	0.036357	reported	textfile	19	45749484	0.0202	1.34e-14	731288
rs73046792	A	G	A	G	-0.1518	0.112789	0.0347056	0.0534093	reported	textfile	19	49605705	0.0245	5.87e-10	707535
rs7321688	A	C	A	C	0.1507	0.0128676	0.742188	0.0391164	reported	textfile	13	115000365	0.0205	1.99e-13	753284
rs7324697	A	C	A	C	0.1047	-0.0677106	0.0516761	0.034798	reported	textfile	13	58259492	0.0185	1.59e-08	748881
rs73276406	C	G	C	G	0.1564	-0.0568337	0.199022	0.0442512	reported	textfile	8	96021760	0.0246	1.99e-10	751192
rs7350752	A	G	A	G	-0.1504	-0.0404381	0.41652	0.0497717	reported	textfile	14	21841154	0.0268	1.97e-08	732438
rs7427249	A	G	A	G	-0.1098	0.0185357	0.579706	0.0334692	reported	textfile	3	37572489	0.0176	4.34e-10	747032
rs74439044	C	T	C	T	0.3496	-0.00384989	0.932646	0.0455516	reported	textfile	17	7781019	0.0294	1.38e-32	744437
rs751984	C	T	C	T	-0.3937	0.0757412	0.0849669	0.0439698	reported	textfile	11	61278246	0.0275	1.38e-46	725682
rs7524019	T	C	T	C	0.1036	-0.0208599	0.535154	0.0336365	reported	textfile	1	167367193	0.0174	2.6e-09	742285
rs75507123	T	G	T	G	-0.1434	-0.0500102	0.340615	0.0524793	reported	textfile	12	5417856	0.0261	3.94e-08	744384
rs75511781	G	A	G	A	0.3721	0.0391901	0.52636	0.0618558	reported	textfile	7	131323710	0.047	2.45e-15	647601
rs7569128	A	C	A	C	0.1981	-0.0473504	0.410557	0.0575399	reported	textfile	2	191446691	0.0225	1.22e-18	751075
rs7572130	G	A	G	A	0.1796	0.0101359	0.814624	0.0432297	reported	textfile	2	164460947	0.0287	4.12e-10	741558
rs7576060	T	C	T	C	-0.1017	-0.0503749	0.1445	0.0345214	reported	textfile	2	188073163	0.0181	2.05e-08	750179
rs7611674	G	T	G	T	-0.1576	0.0577931	0.262097	0.0515344	reported	textfile	3	179169230	0.0223	1.67e-12	719943
rs7623706	G	A	G	A	-0.0975	-0.0241718	0.466627	0.0332041	reported	textfile	3	74712754	0.0176	2.83e-08	741647
rs76326501	C	A	C	A	-0.3618	-0.00455018	0.94152	0.0620253	reported	textfile	2	43167878	0.0305	2.17e-32	728595
rs76452347	T	C	T	C	-0.2246	0.00240538	0.955987	0.043584	reported	textfile	9	35906471	0.0229	9.37e-23	660811
rs76785130	G	A	G	A	0.4285	-0.0983136	0.669148	0.230071	reported	textfile	6	121813835	0.0662	9.36e-11	683304
rs7694000	T	A	T	A	0.0965	-0.00705193	0.83172	0.0331861	reported	textfile	4	95324968	0.0175	3.47e-08	740627
rs76954792	T	C	T	C	0.1213	-0.0373965	0.32243	0.0377942	reported	textfile	17	30033514	0.0208	5.06e-09	733812
rs7788746	T	G	T	G	-0.1644	0.00503261	0.88676	0.0353399	reported	textfile	7	99612405	0.0183	3.19e-19	751491
rs77924615	A	G	A	G	-0.3163	-0.102751	0.010523	0.040166	reported	textfile	16	20392332	0.0224	3.72e-45	707708
rs7800558	C	T	C	T	-0.096	-0.00976854	0.770456	0.0334793	reported	textfile	7	140242661	0.0175	4.46e-08	748024
rs7805035	A	T	A	T	0.134	0.00235481	0.944507	0.0338303	reported	textfile	7	25965890	0.0176	2.4e-14	752384
rs78151625	C	T	C	T	0.1869	-0.0767078	0.0601118	0.0408027	reported	textfile	3	158316726	0.0233	1.04e-15	751211
rs78256308	G	T	G	T	-0.4113	0.0385933	0.73105	0.112278	reported	textfile	1	50814474	0.0657	3.73e-10	704016
rs786921	A	G	A	G	-0.1145	-0.047483	0.174869	0.0349983	reported	textfile	1	89286673	0.0176	8.63e-11	746372
rs78809139	A	G	A	G	-0.2281	0.100377	0.0884891	0.0589268	reported	textfile	3	154674943	0.0288	2.58e-15	749878
rs78909293	C	T	C	T	-0.321	0.0500076	0.681237	0.121739	reported	textfile	5	148335250	0.0429	7.31e-14	723119
rs79044887	G	C	G	C	-0.2427	-0.0599058	0.300217	0.0578259	reported	textfile	20	47427831	0.0245	4.01e-23	751791
rs7926335	T	C	T	C	0.1804	-0.00998763	0.794847	0.0384107	reported	textfile	11	16917869	0.0195	2.05e-20	752891
rs79286081	A	G	A	G	-0.1631	-0.0388966	0.641815	0.0836196	reported	textfile	16	86555837	0.0299	4.83e-08	703702
rs7933758	T	C	T	C	-0.1138	-0.0266452	0.46436	0.0364161	reported	textfile	11	31000774	0.0191	2.58e-09	727179
rs7938342	A	T	A	T	0.2672	0.00922912	0.782954	0.033503	reported	textfile	11	1887806	0.0181	1.92e-49	712069
rs7959649	C	T	C	T	-0.1166	0.00776821	0.841906	0.0389469	reported	textfile	12	67783108	0.0202	8.14e-09	750082
rs7967705	C	T	C	T	-0.2694	0.0112975	0.742893	0.034441	reported	textfile	12	50511408	0.0178	1.54e-51	750354
rs79724577	C	A	C	A	-0.1362	-0.00769393	0.919259	0.0759011	reported	textfile	17	43463493	0.023	3.47e-09	725066
rs79889784	T	G	T	G	-0.3941	-0.53904	0.0125406	0.215914	reported	textfile	11	1702117	0.0717	3.86e-08	643152
rs7992292	A	G	A	G	0.1367	0.0300914	0.520493	0.0468285	reported	textfile	13	41968013	0.0231	3.19e-09	733862
rs80095680	G	A	G	A	0.1566	-0.00649963	0.858842	0.0365459	reported	textfile	16	30902353	0.0198	2.81e-15	738730
rs8014182	T	C	T	C	-0.1942	0.0183365	0.714967	0.0502102	reported	textfile	14	103859962	0.0257	3.94e-14	751254
rs8078510	A	G	A	G	-0.1277	0.0983026	0.0101817	0.038256	reported	textfile	17	47045862	0.0197	9.84e-11	735314
rs824523	A	C	A	C	0.1226	-0.0130242	0.735594	0.0385678	reported	textfile	2	19707855	0.0183	2.26e-11	749013
rs881858	A	G	A	G	0.1553	0.0351549	0.324772	0.0357011	reported	textfile	6	43806609	0.0191	4.65e-16	730234
rs882624	T	C	T	C	-0.1571	-0.013948	0.687477	0.0346722	reported	textfile	1	201735913	0.0185	2.33e-17	736972
rs908951	T	C	T	C	-0.1983	-0.0205143	0.546143	0.0339894	reported	textfile	16	89697625	0.0181	7.73e-28	699053
rs917522	T	C	T	C	0.1665	0.0312762	0.540436	0.051092	reported	textfile	16	4097222	0.0273	1.04e-09	746262
rs926335	T	C	T	C	-0.1215	0.00349247	0.916305	0.0332334	reported	textfile	22	28046423	0.0175	3.37e-12	741871
rs9286351	G	A	G	A	0.1412	0.0293922	0.376983	0.0332692	reported	textfile	4	138441530	0.0177	1.61e-15	739807
rs9289557	T	C	T	C	-0.119	-0.0581244	0.16784	0.0421443	reported	textfile	3	138071604	0.0207	8.68e-09	691260
rs9326869	C	T	C	T	-0.1096	-0.00364609	0.919294	0.0359847	reported	textfile	5	112349070	0.02	3.99e-08	757052
rs9365555	G	A	G	A	-0.1254	-0.0115824	0.751683	0.0366044	reported	textfile	6	163757127	0.0187	1.96e-11	733794
rs9368	A	C	A	C	0.1121	0.0411579	0.241758	0.0351595	reported	textfile	12	56988342	0.0178	3.24e-10	745042
rs9399137	C	T	C	T	-0.1148	0.0210166	0.548507	0.0350277	reported	textfile	6	135419018	0.0197	5.83e-09	750369
rs9406076	T	C	T	C	0.101	0.040781	0.233003	0.0341934	reported	textfile	6	8023804	0.0185	4.65e-08	748207
rs9419374	G	A	G	A	-0.1164	0.0235034	0.488965	0.0339666	reported	textfile	10	133729749	0.0185	3.44e-10	713598
rs9467545	T	A	T	A	0.2545	0.00535683	0.909798	0.047283	reported	textfile	6	25638464	0.0237	7.39e-27	754563
rs9478282	T	C	T	C	-0.1994	0.0472709	0.264985	0.0424074	reported	textfile	6	152398669	0.0279	8.7e-13	740219
rs9508495	T	C	T	C	-0.1944	-0.0255901	0.4592	0.0345736	reported	textfile	13	30146201	0.0204	1.34e-21	741191
rs951914	C	G	C	G	0.1904	-0.00901209	0.795915	0.0348445	reported	textfile	8	25878995	0.0193	5.06e-23	741907
rs9526707	A	G	A	G	-0.1217	0.00378304	0.915155	0.0355088	reported	textfile	13	51489186	0.0186	6.59e-11	744308
rs962369	C	T	C	T	-0.1684	0.0814645	0.0209677	0.0352879	reported	textfile	11	27734420	0.0189	6.02e-19	745346
rs964941	A	G	A	G	0.1726	-0.0302933	0.364851	0.0334303	reported	textfile	1	228193857	0.0174	3.31e-23	741437
rs9791312	C	A	C	A	0.1225	0.00357436	0.918078	0.0347515	reported	textfile	6	143142313	0.0184	2.89e-11	730628
rs9841978	A	G	A	G	0.1766	0.0363534	0.295551	0.034754	reported	textfile	3	53730735	0.0185	1.12e-21	748958
rs9889262	A	T	A	T	0.2283	0.0459452	0.170663	0.0335348	reported	textfile	17	47398070	0.018	7.11e-37	749609
rs9893005	G	C	G	C	0.1205	0.050102	0.132992	0.0333478	reported	textfile	17	16225506	0.0176	7.9e-12	732316
rs9900637	A	C	A	C	0.0992	-0.0155961	0.639186	0.0332655	reported	textfile	17	3951975	0.0176	1.73e-08	731134
rs990619	G	C	G	C	0.1592	0.0385	0.252437	0.0336406	reported	textfile	4	156507678	0.0173	2.9e-20	755900
rs9918907	G	A	G	A	0.1188	0.10425	0.0101121	0.0405331	reported	textfile	8	124816862	0.021	1.59e-08	750643
rs9932220	A	G	A	G	-0.1591	0.0621376	0.122745	0.0402614	reported	textfile	16	51758116	0.021	3.76e-14	750858
rs9937801	C	T	C	T	-0.1554	-0.0195165	0.56718	0.0341072	reported	textfile	16	21088130	0.0174	4.81e-19	753737
rs10048404	T	C	T	C	-0.1096	0.000878181	0.995209	0.146247	reported	textfile	18	54578482	0.0183	2e-09	727764
rs10054208	T	C	T	C	0.1187	-0.00190109	0.989197	0.140402	reported	textfile	5	55688992	0.0185	1.49e-10	711274
rs10062049	T	C	T	C	0.2208	-0.157233	0.416125	0.193359	reported	textfile	5	61553881	0.0255	4.5e-18	736850
rs1006545	T	G	T	G	0.3633	0.206837	0.463211	0.28196	reported	textfile	10	102553647	0.0275	7.96e-40	749387
rs10069690	T	C	T	C	0.1615	0.157183	0.287092	0.147655	reported	textfile	5	1279790	0.021	1.42e-14	673539
rs10087280	G	A	G	A	-0.1381	0.0928182	0.637454	0.196957	reported	textfile	8	49391836	0.0232	2.54e-09	753232
rs10164193	G	T	G	T	0.2196	0.152206	0.605812	0.294938	reported	textfile	18	31161426	0.0327	1.87e-11	745275
rs10279432	A	C	A	C	0.1178	-0.15658	0.260638	0.139197	reported	textfile	7	7279010	0.018	5.73e-11	741646
rs1035673	C	T	C	T	-0.1625	0.127522	0.348762	0.136097	reported	textfile	2	218675533	0.0176	3e-20	752098
rs1039897	A	G	A	G	-0.1085	0.0783124	0.57939	0.141288	reported	textfile	2	220337196	0.0183	3.26e-09	735060
rs1044608	G	C	G	C	0.2018	0.275782	0.171882	0.201863	reported	textfile	7	150502016	0.0339	2.76e-09	706706
rs1044822	T	C	T	C	-0.1334	-0.0895269	0.674792	0.213373	reported	textfile	2	230629138	0.0243	4.14e-08	750416
rs10490923	A	G	A	G	0.1533	-0.0519139	0.825477	0.235431	reported	textfile	10	124214251	0.0262	5.02e-09	753076
rs10491713	T	G	T	G	-0.1219	0.256346	0.134541	0.171305	reported	textfile	9	2506236	0.0217	2.05e-08	752639
rs1049212	G	A	G	A	0.1788	-0.0467203	0.73503	0.138045	reported	textfile	16	4932929	0.0175	1.3e-24	753142
rs10493408	A	C	A	C	0.1584	0.197446	0.303534	0.191903	reported	textfile	1	66992054	0.0255	5.09e-10	748257
rs10500932	A	G	A	G	0.2784	0.35115	0.105477	0.216912	reported	textfile	11	22501446	0.0333	5.79e-17	745421
rs10759697	A	G	A	G	0.1308	0.167856	0.214458	0.135215	reported	textfile	9	117172307	0.0173	3.93e-14	753578
rs10776752	T	G	T	G	0.4573	0.187081	0.29598	0.179009	reported	textfile	1	113044328	0.033	1.25e-43	733604
rs10804330	C	T	C	T	-0.1331	0.113225	0.407206	0.136609	reported	textfile	2	227185749	0.0176	4.6e-14	738443
rs10832586	C	A	C	A	0.3083	-0.214348	0.257232	0.189193	reported	textfile	11	16304089	0.0216	2.53e-46	749914
rs10838702	T	G	T	G	0.2375	0.0265284	0.857689	0.147941	reported	textfile	11	47410888	0.0178	1.27e-40	749880
rs10873612	T	C	T	C	-0.1096	0.0855119	0.549197	0.142766	reported	textfile	15	26105602	0.0179	9.51e-10	731976
rs10941043	G	T	G	T	0.1269	0.143668	0.334132	0.148751	reported	textfile	5	33194751	0.019	2.52e-11	751980
rs10980408	C	T	C	T	0.3745	0.546484	0.383857	0.627556	reported	textfile	9	113249071	0.0477	4.17e-15	734564
rs11021221	A	T	A	T	-0.1877	-0.4459	0.0175089	0.187681	reported	textfile	11	95308854	0.0233	6.93e-16	747649
rs11070245	G	T	G	T	0.1287	0.0571052	0.671862	0.134811	reported	textfile	15	40317792	0.0174	1.57e-13	742988
rs11077961	G	A	G	A	-0.1073	-0.123445	0.365407	0.136387	reported	textfile	17	81012749	0.0186	8.55e-09	702321
rs11112548	T	A	T	A	-0.2742	0.314099	0.32244	0.317446	reported	textfile	12	105871914	0.0443	5.8e-10	687352
rs11130602	A	G	A	G	0.1467	0.126721	0.356867	0.137538	reported	textfile	3	57947168	0.0175	4.27e-17	745800
rs11141731	T	C	T	C	-0.1258	-0.0151968	0.926093	0.163826	reported	textfile	9	89888472	0.0207	1.31e-09	748056
rs1114347	G	A	G	A	0.1792	0.12052	0.374693	0.135765	reported	textfile	6	51834297	0.0173	3.32e-25	752682
rs11145807	G	A	G	A	-0.155	0.338209	0.0146497	0.138558	reported	textfile	9	139520789	0.0184	4.1e-17	690165
rs11153730	C	T	C	T	-0.1551	0.0949044	0.482376	0.135098	reported	textfile	6	118667522	0.0173	2.57e-19	753921
rs11187838	A	G	A	G	-0.2781	0.0811253	0.568947	0.142424	reported	textfile	10	96038686	0.0174	2.55e-57	755246
rs11191580	C	T	C	T	-0.5071	0.113359	0.644129	0.245402	reported	textfile	10	104906211	0.0316	6.63e-58	755231
rs11231693	A	G	A	G	0.2223	-0.359118	0.162328	0.257011	reported	textfile	11	63862612	0.0378	4.02e-09	730887
rs112393817	G	C	G	C	-0.116	0.215486	0.174725	0.158776	reported	textfile	2	9807226	0.0211	3.8e-08	741179
rs11245631	T	C	T	C	-0.1474	-0.0892864	0.564351	0.154906	reported	textfile	11	50279561	0.0223	3.99e-11	725099
rs11252324	T	G	T	G	-0.2339	-0.274753	0.379763	0.312813	reported	textfile	10	4124568	0.0328	1.03e-12	748224
rs1133400	G	A	G	A	0.1318	-0.0512509	0.776217	0.1803	reported	textfile	10	134459388	0.0215	8.3e-10	728853
rs114503346	T	C	T	C	-0.2678	-0.627984	0.117122	0.400764	reported	textfile	5	172192350	0.0426	3.1e-10	719031
rs115447786	T	C	T	C	0.2904	0.546247	0.219881	0.445246	reported	textfile	6	34354073	0.0455	1.75e-10	681515
rs11556924	T	C	T	C	-0.181	-0.0114988	0.936129	0.14349	reported	textfile	7	129663496	0.0181	1.83e-23	724299
rs11578696	G	A	G	A	-0.1459	0.00256499	0.99012	0.207129	reported	textfile	1	156056968	0.0258	1.65e-08	725072
rs11592107	A	G	A	G	0.1203	0.0981261	0.507153	0.147941	reported	textfile	10	122968964	0.0187	1.23e-10	751943
rs116063464	A	G	A	G	0.2017	-0.590517	0.0807904	0.338188	reported	textfile	12	109860182	0.0369	4.68e-08	731156
rs11636952	C	T	C	T	-0.3997	0.0233514	0.865806	0.138184	reported	textfile	15	75114322	0.0189	5.21e-99	730670
rs11661473	A	G	A	G	0.2007	0.0201259	0.890548	0.146251	reported	textfile	18	42177123	0.0196	1.54e-24	746718
rs11664194	A	T	A	T	-0.1078	0.0236908	0.860462	0.134771	reported	textfile	18	20021031	0.0176	8.69e-10	734949
rs11692619	T	C	T	C	-0.1281	0.0139399	0.918637	0.136464	reported	textfile	2	205084439	0.0184	3.31e-12	721473
rs11721984	T	C	T	C	-0.1409	0.251946	0.0736987	0.140872	reported	textfile	4	38343935	0.0177	1.89e-15	727071
rs11745207	G	C	G	C	-0.1132	-0.107411	0.495446	0.15757	reported	textfile	5	131856033	0.0199	1.29e-08	742787
rs11778153	C	T	C	T	-0.1192	-0.308997	0.0530066	0.159699	reported	textfile	8	64503942	0.0182	5.84e-11	741514
rs1178979	C	T	C	T	-0.1504	0.0185552	0.916679	0.177362	reported	textfile	7	72856430	0.0221	9.96e-12	735041
rs11859505	G	A	G	A	0.1037	0.0500501	0.71568	0.137411	reported	textfile	16	74195719	0.0181	9.76e-09	709986
rs11923343	G	A	G	A	0.1138	0.120698	0.424748	0.151211	reported	textfile	3	85668570	0.0181	3.1e-10	745933
rs11945489	T	C	T	C	-0.1392	0.0562595	0.69786	0.144919	reported	textfile	4	56463775	0.0192	3.99e-13	739485
rs11960210	C	T	C	T	-0.2474	0.262792	0.0635389	0.141636	reported	textfile	5	157817634	0.018	3.36e-43	745207
rs11961593	T	C	T	C	-0.3158	-0.175829	0.517933	0.271956	reported	textfile	6	166164137	0.0349	1.49e-19	727725
rs12088448	C	A	C	A	0.1544	-0.266366	0.0537923	0.13812	reported	textfile	1	218546170	0.0182	2.53e-17	732554
rs1212061	C	G	C	G	0.1281	0.129787	0.38081	0.14809	reported	textfile	5	141723403	0.0197	7.91e-11	739276
rs12149254	A	G	A	G	-0.1324	0.000806233	0.996393	0.178321	reported	textfile	16	71458851	0.0232	1.14e-08	748191
rs12152463	T	C	T	C	0.1006	0.0359117	0.789551	0.134554	reported	textfile	3	122100447	0.0174	8.01e-09	755122
rs1215469	C	A	C	A	0.1383	-0.0348862	0.845711	0.179277	reported	textfile	13	80707408	0.0211	5.23e-11	720657
rs12247028	A	G	A	G	-0.1396	-0.0319057	0.816432	0.137444	reported	textfile	10	75410052	0.0188	1.18e-13	689934
rs12258967	G	C	G	C	-0.354	-0.00163515	0.992076	0.164639	reported	textfile	10	18727959	0.0193	3.27e-75	729839
rs12321	C	G	C	G	-0.1492	-0.137304	0.321407	0.138471	reported	textfile	22	29453193	0.0175	1.44e-17	752272
rs12337056	T	C	T	C	0.1364	-0.0969836	0.612438	0.191441	reported	textfile	9	628670	0.0228	2.18e-09	748591
rs12363520	A	T	A	T	0.1672	-0.00776057	0.960817	0.157964	reported	textfile	11	10692172	0.0213	4.24e-15	700677
rs12405515	T	G	T	G	-0.1698	-0.261023	0.0536908	0.135293	reported	textfile	1	172357441	0.0174	1.92e-22	751687
rs1243876	T	C	T	C	-0.1063	0.0132585	0.927471	0.145655	reported	textfile	9	35693104	0.019	2.14e-08	747312
rs12503341	A	G	A	G	-0.2993	-1.03854	0.135566	0.695834	reported	textfile	4	106925311	0.0462	9.43e-11	716220
rs12509595	C	T	C	T	0.4972	0.0722743	0.620429	0.145937	reported	textfile	4	81182554	0.0192	1.58e-148	742981
rs12515541	T	G	T	G	0.1156	0.198802	0.154911	0.139765	reported	textfile	5	57095011	0.0177	6.23e-11	752827
rs12574332	T	C	T	C	0.2072	-0.425405	0.0247862	0.189513	reported	textfile	11	122521123	0.0266	6.14e-15	741153
rs12596630	T	C	T	C	0.2606	-0.0475673	0.870629	0.292075	reported	textfile	16	2065666	0.0314	1.03e-16	707961
rs12609484	T	G	T	G	-0.1398	0.0540324	0.691713	0.136262	reported	textfile	19	4970593	0.0188	1.16e-13	736234
rs12627514	G	C	G	C	0.2164	-0.00247479	0.986323	0.144368	reported	textfile	21	44759440	0.0196	1.99e-28	719262
rs1263671	C	T	C	T	0.1394	-0.0600405	0.741153	0.181761	reported	textfile	2	207996447	0.0238	4.69e-09	724712
rs1265157	G	C	G	C	-0.1444	-0.0344119	0.807355	0.141125	reported	textfile	6	31142265	0.0187	1.18e-14	706946
rs12656497	C	T	C	T	0.3063	-0.163764	0.23097	0.136713	reported	textfile	5	32831939	0.0176	1.47e-67	750789
rs1265842	C	T	C	T	-0.1113	0.0722966	0.596837	0.136678	reported	textfile	10	28924901	0.0174	1.7e-10	741750
rs12693302	A	G	A	G	-0.2378	0.148011	0.301111	0.143136	reported	textfile	2	183211443	0.0181	2.15e-39	753825
rs12728150	G	A	G	A	0.2045	-0.0838705	0.737218	0.249958	reported	textfile	1	27268737	0.0318	1.28e-10	745357
rs1275985	T	C	T	C	-0.2943	0.0752972	0.579131	0.135755	reported	textfile	2	26911745	0.0177	2.77e-62	754106
rs12790943	T	C	T	C	-0.1002	-0.159464	0.253747	0.139722	reported	textfile	11	120058623	0.0175	1.14e-08	748830
rs12866098	A	G	A	G	0.1033	-0.270754	0.0653717	0.146933	reported	textfile	13	73119617	0.0186	2.73e-08	725909
rs12906962	C	T	C	T	0.2378	0.0695434	0.616229	0.138753	reported	textfile	15	95312071	0.0188	8.73e-37	734566
rs12919839	T	C	T	C	-0.1098	-0.121022	0.395012	0.142285	reported	textfile	16	56859216	0.0192	1.04e-08	751607
rs12929303	A	G	A	G	0.1572	0.112389	0.410736	0.136627	reported	textfile	16	81602264	0.0174	1.58e-19	747919
rs12938803	C	A	C	A	0.1598	0.186594	0.259425	0.165456	reported	textfile	17	19204432	0.0224	8.76e-13	733883
rs12978472	G	C	G	C	-0.4779	0.644195	0.0164142	0.268462	reported	textfile	19	7257990	0.0281	8.46e-65	668048
rs12990959	C	T	C	T	0.1271	-0.0902053	0.524569	0.141761	reported	textfile	2	148572160	0.0187	1.11e-11	747953
rs13107325	T	C	T	C	-0.6747	0.361437	0.537279	0.585861	reported	textfile	4	103188709	0.0339	3.72e-88	741624
rs13118687	A	G	A	G	-0.1496	-0.0101681	0.940295	0.135757	reported	textfile	4	111406496	0.0175	1.37e-17	736765
rs13124515	C	T	C	T	0.1052	-0.141203	0.350859	0.151355	reported	textfile	4	145403713	0.0187	1.98e-08	744247
rs13139571	A	C	A	C	-0.2408	-0.155112	0.330835	0.159509	reported	textfile	4	156645513	0.0203	2.29e-32	754608
rs13152154	T	C	T	C	-0.1186	-0.315189	0.015569	0.130304	reported	textfile	4	77417756	0.0195	1.23e-09	746555
rs13215166	G	A	G	A	0.3094	-0.000304409	0.998205	0.135314	reported	textfile	6	127164360	0.0174	1.79e-70	752240
rs1322639	A	G	A	G	-0.1584	-0.044372	0.7715	0.152789	reported	textfile	6	169587103	0.0209	3.87e-14	739714
rs13237249	T	C	T	C	0.1366	-0.288295	0.035936	0.137437	reported	textfile	7	131151783	0.0177	1.02e-14	751907
rs1327235	G	A	G	A	0.3018	0.116754	0.388845	0.13549	reported	textfile	20	10969030	0.0173	4.76e-68	757275
rs1332812	A	T	A	T	-0.1145	0.16886	0.246873	0.145823	reported	textfile	9	9350986	0.0181	2.71e-10	749968
rs13355146	T	C	T	C	0.1224	0.0850895	0.550306	0.142456	reported	textfile	5	92023661	0.0178	6.39e-12	748243
rs13358657	G	A	G	A	0.224	-0.385818	0.0621084	0.206815	reported	textfile	5	157938070	0.0255	1.7e-18	745941
rs135023	G	A	G	A	0.1036	0.0680076	0.630572	0.141411	reported	textfile	22	32442776	0.0175	3.53e-09	755172
rs1373780	C	G	C	G	0.1246	0.0444293	0.785905	0.163564	reported	textfile	2	19501029	0.0224	2.58e-08	752056
rs138420351	T	C	T	C	0.5568	-0.139205	0.69192	0.351306	reported	textfile	17	7700063	0.0854	7.11e-11	562259
rs1390754	T	C	T	C	0.1258	-0.0551765	0.68448	0.135783	reported	textfile	19	31866105	0.0177	1.19e-12	747782
rs142449193	T	C	T	C	-0.2573	0.0823827	0.860607	0.469147	reported	textfile	8	102750597	0.0426	1.51e-09	729188
rs1425486	T	C	T	C	-0.1331	-0.263884	0.0907821	0.156026	reported	textfile	4	157683685	0.0187	1.11e-12	736762
rs1433121	T	C	T	C	-0.1352	-0.0269709	0.847004	0.139788	reported	textfile	19	32591878	0.0188	6.91e-13	746308
rs1436138	G	A	G	A	-0.1991	0.0577379	0.682916	0.141346	reported	textfile	17	75316880	0.0182	7.33e-28	734796
rs1446468	C	T	C	T	0.253	0.0593749	0.671902	0.140188	reported	textfile	2	164963486	0.0174	1.21e-47	742692
rs1449596	G	C	G	C	0.1085	0.343217	0.00921658	0.131808	reported	textfile	7	96395096	0.0181	1.92e-09	751228
rs145422110	T	C	T	C	0.5356	-0.153584	0.694439	0.390961	reported	textfile	11	1830431	0.0745	6.41e-13	669822
rs1467049	G	T	G	T	-0.1244	-0.118256	0.606463	0.229566	reported	textfile	5	42440062	0.0219	1.35e-08	754431
rs1468816	C	A	C	A	-0.1242	0.0473912	0.771738	0.16336	reported	textfile	2	37595696	0.0212	4.65e-09	709959
rs147501096	C	G	C	G	-0.1955	-0.330442	0.148401	0.228647	reported	textfile	3	186180253	0.0341	9.94e-09	728255
rs148401029	A	C	A	C	-0.3122	0.0453828	0.915071	0.425554	reported	textfile	8	81386066	0.0486	1.32e-10	711018
rs15009	G	C	G	C	0.1233	-0.0702481	0.631543	0.146486	reported	textfile	5	57750350	0.0181	1e-11	752942
rs1502358	A	G	A	G	-0.1127	-0.167351	0.231687	0.139923	reported	textfile	1	217324932	0.0185	1.13e-09	752503
rs150816167	C	T	C	T	0.2873	-0.165307	0.552392	0.27821	reported	textfile	1	179571862	0.0446	1.17e-10	663455
rs1523871	G	C	G	C	0.1186	0.137348	0.31062	0.135462	reported	textfile	18	51950877	0.0176	1.46e-11	745063
rs1527797	T	C	T	C	-0.1409	-0.133995	0.381034	0.152964	reported	textfile	3	153860652	0.0197	8.68e-13	753209
rs1528293	T	A	T	A	-0.2764	0.109234	0.419313	0.135255	reported	textfile	3	169154511	0.0173	1.48e-57	752245
rs1534338	A	G	A	G	-0.1144	0.0154552	0.909058	0.135302	reported	textfile	7	156315173	0.0178	1.24e-10	744761
rs1582931	A	G	A	G	0.2161	0.0780445	0.563385	0.135067	reported	textfile	5	122657199	0.0175	4.51e-35	737476
rs1623474	T	C	T	C	0.2234	-0.0497545	0.731131	0.144795	reported	textfile	10	18471794	0.0184	6.24e-34	749683
rs1669907	G	T	G	T	-0.1158	0.319983	0.028723	0.146294	reported	textfile	12	42777933	0.0191	1.36e-09	732851
rs16853198	G	A	G	A	-0.3386	0.318311	0.241742	0.271912	reported	textfile	3	168840179	0.0327	4.44e-25	749459
rs1687295	C	T	C	T	-0.2061	-0.0768835	0.625649	0.157593	reported	textfile	3	14889756	0.0194	2.99e-26	754361
rs16875357	G	T	G	T	0.1205	0.139382	0.371635	0.156011	reported	textfile	6	85652904	0.0203	2.7e-09	744890
rs16896276	A	T	A	T	-0.1309	0.208476	0.149157	0.144522	reported	textfile	4	18015156	0.0198	3.82e-11	741689
rs1693560	G	A	G	A	-0.1525	-0.0352299	0.79736	0.137207	reported	textfile	8	101680292	0.0175	3.41e-18	739060
rs17321041	T	C	T	C	0.2313	-0.0188494	0.945693	0.276726	reported	textfile	8	26445194	0.0363	1.78e-10	722677
rs1732664	C	T	C	T	0.1083	0.362185	0.0152416	0.149257	reported	textfile	12	79747487	0.0194	2.58e-08	683276
rs173396	A	G	A	G	0.2146	0.098038	0.502939	0.146353	reported	textfile	11	9759918	0.0175	1.38e-34	753777
rs17396055	A	G	A	G	-0.115	-0.152179	0.310138	0.14994	reported	textfile	1	94730954	0.0184	4.13e-10	743559
rs17432462	C	T	C	T	0.1036	-0.264123	0.0608009	0.14087	reported	textfile	7	18548613	0.0179	7.31e-09	746778
rs17454517	G	A	G	A	-0.1216	0.212056	0.121776	0.137043	reported	textfile	7	50915776	0.0174	2.65e-12	742889
rs17677603	G	A	G	A	0.2	0.0418703	0.770538	0.143553	reported	textfile	5	127857493	0.0178	3.9e-29	746512
rs17696749	G	C	G	C	0.1255	0.0574467	0.67074	0.135127	reported	textfile	16	75403062	0.0176	9.43e-13	752314
rs17807723	A	G	A	G	-0.1757	-0.101448	0.558471	0.173382	reported	textfile	15	90023558	0.0257	7.44e-12	730550
rs17832905	A	C	A	C	0.1923	-0.460747	0.0926168	0.273968	reported	textfile	8	26038759	0.0346	2.8e-08	719658
rs17880989	A	G	A	G	0.4014	0.562729	0.207159	0.446109	reported	textfile	14	23313633	0.0591	1.11e-11	660458
rs1790123	T	C	T	C	0.1991	0.0387022	0.827539	0.177648	reported	textfile	12	123659542	0.0218	6.87e-20	750144
rs1799945	G	C	G	C	0.3888	0.0857169	0.691099	0.215713	reported	textfile	6	26091179	0.0244	3.88e-57	744703
rs1819663	G	A	G	A	-0.1147	-0.0765713	0.571858	0.135448	reported	textfile	1	154025891	0.0174	4.62e-11	740380
rs1867624	T	C	T	C	0.1412	-0.117388	0.387669	0.135889	reported	textfile	17	62387091	0.0178	2.08e-15	753288
rs1871190	T	G	T	G	0.1078	-0.142932	0.297225	0.137118	reported	textfile	5	97953719	0.0186	6.63e-09	733560
rs1876490	A	G	A	G	0.1364	0.306278	0.0441326	0.152163	reported	textfile	2	73052351	0.0192	1.16e-12	749825
rs1882961	T	C	T	C	0.1272	-0.0860232	0.534803	0.138593	reported	textfile	21	16556367	0.0188	1.4e-11	747739
rs1889785	A	G	A	G	0.1255	-0.0207325	0.879974	0.137299	reported	textfile	1	16348729	0.0174	5.61e-13	747126
rs1903752	T	C	T	C	-0.0987	0.0169127	0.900876	0.135786	reported	textfile	18	7129327	0.0178	3.2e-08	714089
rs1906672	A	G	A	G	0.1402	0.0848715	0.628079	0.175197	reported	textfile	8	38130025	0.0205	8.47e-12	750597
rs194742	C	T	C	T	-0.1281	-0.0798242	0.677398	0.191878	reported	textfile	14	69287483	0.0232	3.17e-08	751562
rs1948151	A	G	A	G	-0.1355	-0.12223	0.416729	0.15051	reported	textfile	12	26459071	0.0193	2.12e-12	752949
rs1950500	C	T	C	T	-0.1396	-0.082775	0.582019	0.15038	reported	textfile	14	24830850	0.019	2.2e-13	755554
rs1984195	A	G	A	G	0.1736	0.18043	0.182795	0.135438	reported	textfile	6	79657391	0.0173	1.43e-23	747708
rs1999996	G	A	G	T	0.1124	-1.24698	0.520082	1.93865	reported	textfile	1	184532090	0.0176	1.67e-10	733914
rs2067831	C	G	C	G	-0.128	-0.214777	0.12249	0.139067	reported	textfile	10	105643223	0.0195	5.08e-11	750158
rs2070527	C	A	C	A	0.1473	-0.105763	0.470589	0.146584	reported	textfile	21	40067495	0.0202	3.08e-13	741168
rs2133386	A	C	A	C	-0.1322	0.109703	0.416727	0.135083	reported	textfile	9	128173838	0.0176	5.21e-14	744835
rs2146315	T	C	T	C	-0.1197	0.240283	0.101839	0.146872	reported	textfile	1	42050366	0.0205	5.03e-09	749574
rs2160236	C	G	C	G	-0.1421	-0.125473	0.353691	0.135287	reported	textfile	2	40557276	0.0181	4.31e-15	724788
rs2169137	C	G	C	G	0.1588	0.235218	0.193439	0.180871	reported	textfile	1	204497913	0.0194	3.17e-16	753776
rs2191046	G	T	G	T	-0.1184	-0.0307223	0.841268	0.153403	reported	textfile	7	107834075	0.0197	1.78e-09	747313
rs2236295	T	G	T	G	-0.207	-0.0587904	0.677158	0.141206	reported	textfile	10	64564892	0.0177	1.42e-31	747662
rs2239268	A	G	A	G	0.1097	-0.195393	0.180278	0.145827	reported	textfile	14	72469591	0.019	7.4e-09	745245
rs2239917	C	T	C	T	-0.1731	0.0763015	0.572356	0.135146	reported	textfile	17	43165887	0.0176	9.69e-23	745367
rs2256187	A	G	A	G	-0.1446	0.292264	0.0896561	0.172202	reported	textfile	11	77919768	0.0239	1.39e-09	748681
rs2271139	A	C	A	C	-0.1247	0.186074	0.193363	0.143058	reported	textfile	12	124839540	0.0192	8.23e-11	749460
rs2273654	C	T	C	T	-0.1165	-0.0438726	0.745499	0.135168	reported	textfile	10	102689217	0.0175	2.75e-11	745283
rs227426	T	G	T	G	0.1119	0.0198716	0.886633	0.139386	reported	textfile	14	70456664	0.0175	1.75e-10	746195
rs2291516	A	G	A	G	0.2422	0.159238	0.443416	0.207763	reported	textfile	19	11508177	0.0292	9.88e-17	731062
rs2305654	A	C	A	C	0.1707	-0.220513	0.110373	0.138121	reported	textfile	15	42136977	0.0186	3.99e-20	724370
rs2307111	C	T	C	T	0.1742	0.0711201	0.602986	0.13674	reported	textfile	5	75003678	0.0178	1.62e-22	738820
rs234616	A	G	A	G	-0.1152	0.0550901	0.710333	0.148328	reported	textfile	20	57494858	0.0188	8.79e-10	744551
rs2384061	A	G	A	G	-0.1741	-0.0746892	0.589644	0.138479	reported	textfile	2	25135620	0.0175	2.25e-23	753279
rs2397060	C	T	C	T	0.161	0.108373	0.549846	0.181228	reported	textfile	6	51611470	0.0251	1.46e-10	739598
rs2421200	T	G	T	G	-0.1097	-0.341178	0.0127254	0.136944	reported	textfile	2	61711815	0.0173	2.59e-10	746339
rs2444769	A	C	A	C	0.158	-0.121321	0.513369	0.18562	reported	textfile	2	158494100	0.0219	4.85e-13	723439
rs2469141	C	T	C	T	-0.1351	-0.131309	0.484661	0.1879	reported	textfile	15	66967398	0.0238	1.39e-08	733728
rs2484294	A	G	A	G	0.3165	-0.0164631	0.915023	0.154287	reported	textfile	10	115792062	0.0196	1.17e-58	744772
rs2487926	G	A	G	A	-0.0972	0.0925866	0.499483	0.137104	reported	textfile	10	30300787	0.0176	3.31e-08	739498
rs2493136	T	C	T	C	0.2345	-0.0479245	0.724488	0.135968	reported	textfile	1	230851536	0.0176	1.92e-40	745964
rs2493296	T	C	T	C	0.2496	0.356501	0.101927	0.217966	reported	textfile	1	3327032	0.0254	7.45e-23	729612
rs2515424	T	C	T	C	0.1278	-0.168082	0.218656	0.13664	reported	textfile	8	6372965	0.0174	2.18e-13	755281
rs2548459	C	T	C	T	0.132	0.0458011	0.738679	0.137292	reported	textfile	19	49209339	0.0176	5.95e-14	732583
rs2569882	C	T	C	T	-0.1199	-0.0569935	0.685291	0.140636	reported	textfile	6	1620147	0.0182	4.28e-11	693780
rs2586970	G	A	G	A	0.1493	0.00255078	0.985136	0.136916	reported	textfile	2	55829967	0.0175	1.56e-17	740586
rs2589218	C	T	C	T	0.1207	-0.070325	0.663723	0.161749	reported	textfile	15	96785017	0.0196	6.9e-10	747236
rs2598	G	A	G	A	-0.1387	0.153796	0.261513	0.136973	reported	textfile	20	47241618	0.0175	1.94e-15	745204
rs2627313	T	C	T	C	0.151	-0.284064	0.0402143	0.138463	reported	textfile	15	81006712	0.0175	5.85e-18	743799
rs2643826	T	C	T	C	0.1857	0.132366	0.335977	0.137574	reported	textfile	3	27562988	0.0175	2.83e-26	740066
rs2681485	A	G	A	G	0.2945	0.169418	0.258853	0.150046	reported	textfile	12	90025622	0.0176	1.31e-62	754009
rs2744133	G	A	G	A	-0.1435	0.0782228	0.604235	0.150916	reported	textfile	6	22392260	0.0193	1.17e-13	752301
rs28377357	A	G	A	G	-0.1243	-0.0624594	0.645324	0.135702	reported	textfile	2	112769721	0.019	6.03e-11	753171
rs28429256	A	G	A	G	0.1636	0.0249631	0.857029	0.138563	reported	textfile	15	66931617	0.0188	2.83e-18	720188
rs2854746	C	G	C	G	0.113	-0.086382	0.542076	0.141685	reported	textfile	7	45960645	0.018	3.26e-10	726851
rs28661492	T	C	T	C	-0.1359	0.0175367	0.912872	0.160274	reported	textfile	17	30609932	0.0222	9.56e-10	711894
rs28667801	T	A	T	A	0.1622	0.171272	0.205517	0.135287	reported	textfile	4	26785356	0.018	1.9e-19	719758
rs28675079	A	G	A	G	-0.1444	-0.0677303	0.666735	0.157281	reported	textfile	3	111500002	0.0222	8.34e-11	751698
rs2906152	A	G	A	G	-0.1873	0.0791739	0.581902	0.143794	reported	textfile	7	2523003	0.0181	5.55e-25	733863
rs2921604	C	T	C	T	0.096	0.0708979	0.602843	0.136259	reported	textfile	5	14867948	0.0176	4.46e-08	735817
rs2925345	C	T	C	T	-0.189	-0.160835	0.253177	0.140754	reported	textfile	15	41311799	0.0174	1.6e-27	749978
rs2957468	G	A	G	A	-0.1377	0.0999809	0.534259	0.160866	reported	textfile	8	106325360	0.0185	8.43e-14	744973
rs3006583	C	T	C	T	0.1303	-0.165143	0.440429	0.214063	reported	textfile	10	31280845	0.0222	4.66e-09	743893
rs310597	G	A	G	A	0.1152	-0.0513135	0.705893	0.135974	reported	textfile	7	150873046	0.0181	2.18e-10	735431
rs311564	A	G	A	G	-0.133	0.171477	0.226933	0.141917	reported	textfile	2	86293498	0.0183	4.23e-13	735759
rs3117736	T	C	T	C	0.2374	-0.0988697	0.542768	0.162446	reported	textfile	5	157462999	0.0196	9.71e-34	751081
rs318712	C	T	C	T	0.2389	-0.306509	0.146641	0.211167	reported	textfile	19	11478847	0.0334	9.17e-13	721143
rs335170	C	A	C	A	-0.113	-0.0344892	0.797632	0.134506	reported	textfile	5	122482243	0.0177	1.61e-10	746301
rs34130368	T	G	T	G	-0.2027	0.0770629	0.740045	0.232261	reported	textfile	10	48411796	0.0284	8.77e-13	682107
rs342977	A	G	A	G	-0.1577	0.0119262	0.948198	0.183567	reported	textfile	7	35459888	0.0205	1.67e-14	757172
rs34413141	A	T	A	T	-0.1808	0.0485298	0.80585	0.197449	reported	textfile	18	777282	0.0227	1.49e-15	739428
rs34517439	A	C	A	C	-0.2514	-0.00225713	0.991127	0.202956	reported	textfile	1	78450517	0.0279	2.02e-19	685131
rs34587839	A	G	A	G	-0.1669	-0.184092	0.315699	0.18348	reported	textfile	20	32300671	0.0244	8.22e-12	731243
rs34645159	A	G	A	G	-0.133	-0.120619	0.371749	0.135042	reported	textfile	1	1724366	0.0174	2.07e-14	739645
rs347585	T	C	T	C	0.1506	0.079927	0.57845	0.143844	reported	textfile	3	11286220	0.0189	1.57e-15	752444
rs35091929	C	T	C	T	-0.1828	0.0169103	0.901038	0.135989	reported	textfile	8	10693492	0.0177	6.46e-25	752666
rs35213536	T	G	T	G	0.2044	-0.162682	0.298859	0.156593	reported	textfile	20	62694319	0.0205	2.54e-23	722174
rs35261542	A	C	A	C	0.1196	-0.202913	0.156166	0.14309	reported	textfile	6	20675792	0.0195	9.29e-10	751402
rs35413927	G	A	G	A	0.1274	-0.256464	0.0955081	0.153845	reported	textfile	14	53420358	0.0189	1.77e-11	744241
rs35443	C	G	C	G	-0.2661	-0.19812	0.156721	0.139896	reported	textfile	12	115552878	0.0178	1.2e-50	749041
rs35506078	C	T	C	T	0.1348	0.242436	0.0850903	0.140796	reported	textfile	10	65210552	0.0183	1.54e-13	755958
rs36169093	A	G	A	G	0.1231	0.0416643	0.759763	0.13625	reported	textfile	13	114442187	0.0179	5.56e-12	705902
rs3735533	C	T	C	T	0.487	0.261328	0.259032	0.231533	reported	textfile	7	27245893	0.0331	6.32e-49	752445
rs3743111	A	G	A	G	0.1517	0.319099	0.0226543	0.140004	reported	textfile	15	71587373	0.0178	1.62e-17	748379
rs3743369	A	G	A	G	0.104	-0.0344337	0.80238	0.137587	reported	textfile	15	92707569	0.0179	6.82e-09	749016
rs3761077	T	G	T	G	0.1726	0.219798	0.382058	0.251453	reported	textfile	19	19325963	0.0283	1.04e-09	723573
rs3772219	C	A	C	A	-0.1754	-0.0829688	0.58023	0.150021	reported	textfile	3	56771251	0.0185	2.94e-21	752385
rs3774702	A	G	A	G	0.147	0.0781358	0.711559	0.211313	reported	textfile	3	63856870	0.0228	1.18e-10	747892
rs3776299	A	G	A	G	0.1266	0.14529	0.282409	0.135163	reported	textfile	5	142507651	0.0175	5.06e-13	736448
rs3785837	A	G	A	G	0.1453	0.0646609	0.679853	0.156691	reported	textfile	17	59468942	0.0213	9.57e-12	690571
rs3798293	G	A	G	A	0.1328	-0.0767968	0.65923	0.174152	reported	textfile	6	97033370	0.021	2.7e-10	750015
rs3802230	A	C	A	C	-0.1605	-0.094898	0.487869	0.136799	reported	textfile	8	143992864	0.0174	2.75e-20	750331
rs3802517	A	T	A	T	0.1286	0.0828679	0.543655	0.136454	reported	textfile	10	28233469	0.0173	9.29e-14	756577
rs3807101	T	C	T	C	-0.1743	-0.0933597	0.635012	0.196677	reported	textfile	7	80393418	0.0265	4.57e-11	747702
rs3861113	A	C	A	C	0.2126	0.210764	0.354405	0.227588	reported	textfile	13	72364382	0.0322	3.95e-11	738296
rs3864004	A	G	A	G	0.1004	-0.0506523	0.70941	0.135925	reported	textfile	3	41240177	0.0173	6.28e-09	754187
rs3916033	T	C	T	C	-0.1233	0.163028	0.230827	0.136057	reported	textfile	17	44889703	0.0185	2.41e-11	675540
rs3918226	T	C	T	C	0.6117	0.163809	0.536684	0.265133	reported	textfile	7	150690176	0.0329	5.31e-77	699120
rs3943093	T	C	T	C	0.2477	-0.031378	0.832444	0.148312	reported	textfile	1	243458502	0.0184	3.94e-41	753547
rs4074812	A	G	A	G	-0.1336	-0.0715807	0.599672	0.136378	reported	textfile	8	141883529	0.0175	2.07e-14	746744
rs4077158	C	T	C	T	0.1832	-0.216789	0.108643	0.135128	reported	textfile	3	133942941	0.0173	3.09e-26	755718
rs4141663	T	C	T	C	-0.1496	-0.173695	0.203601	0.136621	reported	textfile	3	124551967	0.0175	1.41e-17	751103
rs4244200	C	G	C	G	-0.1215	0.292177	0.0495325	0.148768	reported	textfile	3	196226059	0.0193	3.23e-10	743867
rs4245930	A	G	A	G	-0.1219	0.0599539	0.660846	0.136648	reported	textfile	4	109038654	0.018	1.14e-11	751236
rs4284362	A	C	A	C	-0.1586	-0.301095	0.0166387	0.125739	reported	textfile	10	45377839	0.0194	3.24e-16	736332
rs4295	G	C	G	C	-0.1802	0.0487705	0.725636	0.138973	reported	textfile	17	61556298	0.018	1.71e-23	737075
rs4306343	T	A	T	A	0.317	0.199366	0.255064	0.175169	reported	textfile	12	20190630	0.0193	8.22e-61	756907
rs4362428	A	C	A	C	-0.1127	0.213271	0.125018	0.139025	reported	textfile	17	2090341	0.0176	1.45e-10	755326
rs440454	G	A	G	A	0.2602	-0.131322	0.384185	0.150908	reported	textfile	6	31927342	0.0192	7.52e-42	723175
rs4424827	T	C	T	C	-0.0981	-0.0366586	0.796	0.141798	reported	textfile	14	35110857	0.0175	2.11e-08	750823
rs4507125	C	A	C	A	0.1244	0.0562779	0.731378	0.163935	reported	textfile	2	239864732	0.0211	3.6e-09	753156
rs4507656	G	C	G	C	0.1487	-0.0934434	0.501901	0.139156	reported	textfile	7	22156538	0.0199	8.69e-14	667107
rs45474499	T	C	T	C	0.3562	0.10996	0.693851	0.279344	reported	textfile	16	66914492	0.0415	8.5e-18	744121
rs4556017	T	C	T	C	-0.1601	-0.138506	0.435289	0.177533	reported	textfile	7	100632790	0.0247	9.66e-11	731974
rs4615669	G	A	G	A	0.114	-0.0730565	0.589137	0.135268	reported	textfile	9	21818674	0.0174	6.1e-11	753029
rs4645335	G	A	G	A	-0.1142	-0.0663375	0.633902	0.139293	reported	textfile	5	3704761	0.0185	7.04e-10	733999
rs4675682	C	T	C	T	0.1409	-0.0612666	0.647193	0.133868	reported	textfile	2	208402750	0.0173	4.49e-16	748599
rs4704514	T	C	T	C	0.1087	-0.189523	0.193393	0.145719	reported	textfile	5	77820081	0.0193	1.71e-08	743153
rs4739832	C	A	C	A	-0.1323	-0.156886	0.247672	0.135712	reported	textfile	8	82812019	0.0176	5.81e-14	749088
rs4743021	C	T	C	T	0.108	0.0192558	0.892342	0.142276	reported	textfile	9	109414561	0.0194	2.41e-08	696999
rs4756779	G	A	G	A	0.1456	-0.182889	0.296023	0.175013	reported	textfile	11	14225304	0.0227	1.48e-10	752951
rs4814837	T	C	T	C	-0.1003	0.0543764	0.716412	0.14969	reported	textfile	20	19241680	0.0184	4.62e-08	743050
rs4873492	T	C	T	C	0.1401	-0.070113	0.703971	0.184525	reported	textfile	8	51947549	0.0231	1.28e-09	741822
rs488834	T	C	T	C	-0.1931	-0.052444	0.73761	0.15654	reported	textfile	1	10767902	0.0208	1.94e-20	719538
rs4890499	A	G	A	G	0.1131	0.042082	0.779871	0.150569	reported	textfile	18	42585761	0.0199	1.33e-08	750429
rs4891258	G	A	G	A	0.1159	0.116622	0.429065	0.147475	reported	textfile	18	72995537	0.0187	5.72e-10	745722
rs4903064	C	T	C	T	-0.1543	-0.0463224	0.79687	0.179963	reported	textfile	14	73279420	0.0206	7.84e-14	741317
rs4909314	A	T	A	T	0.1339	-0.0356985	0.791152	0.134805	reported	textfile	8	135623798	0.0177	3.41e-14	755901
rs4926499	C	G	C	G	0.1694	-0.178295	0.294437	0.170058	reported	textfile	1	249155909	0.0248	9.37e-12	633795
rs4926901	A	G	A	G	0.0984	0.0240532	0.867973	0.144695	reported	textfile	1	48025824	0.018	4.82e-08	749102
rs4926923	C	T	C	T	-0.1918	0.0534341	0.840299	0.265167	reported	textfile	1	48109225	0.0308	4.75e-10	733125
rs4930295	G	C	G	C	-0.2418	-0.215121	0.204603	0.169581	reported	textfile	11	65390554	0.0209	5.54e-31	746851
rs4932373	C	A	C	A	0.3664	-0.022291	0.883581	0.152229	reported	textfile	15	91429287	0.0189	7.71e-84	721211
rs4936099	A	C	A	C	0.1745	0.246938	0.0749307	0.138659	reported	textfile	11	130280725	0.0178	1.16e-22	738518
rs4952668	A	G	A	G	-0.192	-0.304903	0.0282345	0.13897	reported	textfile	2	43386568	0.018	1.13e-26	740369
rs4954192	T	C	T	C	-0.1225	0.0757088	0.580692	0.137061	reported	textfile	2	135632981	0.0179	8.15e-12	733535
rs5012479	G	T	G	T	-0.0956	-0.0925139	0.508604	0.139958	reported	textfile	6	109630096	0.0174	3.66e-08	748189
rs504217	T	C	T	C	0.2745	0.0262683	0.903741	0.217206	reported	textfile	11	72006086	0.0335	2.51e-16	742032
rs504691	A	C	A	C	-0.1177	-0.197202	0.151331	0.137438	reported	textfile	6	72206620	0.0177	3.14e-11	742931
rs509067	C	T	C	T	0.1436	-0.185379	0.176012	0.137	reported	textfile	6	117462040	0.0175	2.65e-16	753420
rs520592	G	T	G	T	0.1727	0.0117041	0.956303	0.213603	reported	textfile	12	69939355	0.0248	3.51e-12	754799
rs544012	G	T	G	T	-0.1143	-0.321111	0.0542238	0.166807	reported	textfile	13	110878639	0.0201	1.37e-08	713287
rs55684003	G	A	G	A	-0.122	0.102701	0.524751	0.16147	reported	textfile	13	97988689	0.0189	1.01e-10	751622
rs55770741	T	C	T	C	-0.1281	0.109265	0.428458	0.13799	reported	textfile	5	96220087	0.0175	2.2e-13	748267
rs55857306	A	G	A	G	-0.5224	-0.168778	0.375261	0.190353	reported	textfile	1	11895795	0.0235	5.05e-109	753633
rs55868524	A	G	A	G	0.1443	-0.325434	0.0198002	0.139665	reported	textfile	17	7170665	0.0178	5.54e-16	745814
rs55944332	G	A	G	A	0.2365	-0.146194	0.34345	0.154315	reported	textfile	2	145726621	0.0204	3.27e-31	748575
rs55993676	T	G	T	G	-0.2097	-0.180273	0.1895	0.137397	reported	textfile	5	173303392	0.0191	3.82e-28	750712
rs56256111	A	G	A	G	0.1926	0.289797	0.111949	0.182321	reported	textfile	13	41478963	0.0263	2.6e-13	663503
rs56809883	T	G	T	G	0.1102	0.0340613	0.829722	0.158382	reported	textfile	2	37886495	0.0199	3.03e-08	736797
rs57708073	G	A	G	A	-0.1907	-0.174031	0.214385	0.140167	reported	textfile	15	79066653	0.0214	4.73e-19	641539
rs57748895	T	A	T	A	0.6627	0.186081	0.76448	0.621092	reported	textfile	1	115826169	0.0666	2.49e-23	726586
rs58693787	G	A	G	A	-0.1584	0.146205	0.31357	0.145079	reported	textfile	18	48141710	0.0202	3.82e-15	749793
rs5992929	T	C	T	C	0.1684	0.183563	0.244134	0.157603	reported	textfile	22	18451977	0.0193	3.07e-18	745810
rs602521	A	G	A	G	0.1351	0.225449	0.141195	0.153225	reported	textfile	1	227311066	0.0195	3.97e-12	756589
rs6026739	T	A	T	A	0.5032	0.234047	0.190652	0.178846	reported	textfile	20	57739469	0.0266	1.49e-79	743543
rs6031431	G	A	G	A	0.1153	0.286767	0.0334264	0.134827	reported	textfile	20	42795152	0.0175	4.94e-11	737737
rs604723	C	T	C	T	0.3848	0.0679804	0.659347	0.154215	reported	textfile	11	100610546	0.0194	2.32e-87	747035
rs6058261	A	C	A	C	-0.1201	0.0023508	0.986879	0.14295	reported	textfile	20	30235470	0.0195	6.83e-10	751199
rs6062477	T	C	T	C	0.1191	0.00862498	0.951719	0.142448	reported	textfile	20	62287600	0.0177	1.81e-11	736408
rs6078393	G	T	G	T	-0.1205	0.176348	0.196561	0.136555	reported	textfile	20	11908101	0.0176	7.66e-12	750283
rs6108168	A	C	A	C	-0.1901	-0.0340851	0.833769	0.16241	reported	textfile	20	8626271	0.0199	1.1e-21	751295
rs61789369	G	A	G	A	0.3039	0.0623597	0.827023	0.285371	reported	textfile	4	2265295	0.0436	3.06e-12	721744
rs61909958	G	C	G	C	-0.1275	0.0570821	0.774813	0.199529	reported	textfile	11	96151677	0.0228	2.21e-08	710591
rs61912333	G	C	G	C	-0.1191	-0.125879	0.354568	0.135973	reported	textfile	12	19554817	0.0176	1.13e-11	730115
rs61917655	T	C	T	C	0.2246	0.133522	0.561645	0.230053	reported	textfile	12	48210787	0.0297	3.72e-14	714330
rs61948065	C	A	C	A	0.1737	0.33714	0.095352	0.202145	reported	textfile	13	25255052	0.027	1.17e-10	729675
rs62030049	G	A	G	A	-0.1336	-0.0958882	0.507418	0.144658	reported	textfile	16	50572709	0.0209	1.55e-10	713578
rs62155750	G	A	G	A	0.2177	0.172596	0.205193	0.136236	reported	textfile	2	96491456	0.0196	8.27e-29	693762
rs62158170	G	A	G	A	-0.1645	-0.160433	0.332929	0.165697	reported	textfile	2	114082175	0.0211	6.63e-15	740736
rs62234672	A	C	A	C	0.1248	-0.14833	0.419867	0.183884	reported	textfile	3	16592069	0.0229	4.92e-08	742956
rs62301873	G	A	G	A	0.1734	0.262197	0.166592	0.189553	reported	textfile	4	40603821	0.0284	1.06e-09	739835
rs62378003	T	C	T	C	-0.1714	0.189276	0.371317	0.211716	reported	textfile	5	89514206	0.028	8.9e-10	715932
rs62413546	T	C	T	C	-0.1877	0.356455	0.0782186	0.202403	reported	textfile	6	56012664	0.032	4.58e-09	712666
rs62434124	T	C	T	C	-0.4853	-0.079579	0.715534	0.218363	reported	textfile	6	150999751	0.0338	7.83e-47	754819
rs62503324	T	C	T	C	0.2033	-0.105438	0.489853	0.152688	reported	textfile	8	23400615	0.0204	2.11e-23	742283
rs6271	T	C	T	C	-0.4313	-0.0705382	0.793518	0.269493	reported	textfile	9	136522274	0.0352	1.72e-34	677959
rs636202	C	T	C	T	-0.1023	-0.152287	0.257145	0.134391	reported	textfile	6	139843583	0.0174	4.4e-09	741076
rs6464165	C	T	C	T	0.217	0.137796	0.393179	0.161379	reported	textfile	7	151413124	0.0195	7.34e-29	734976
rs6487076	G	A	G	A	-0.174	0.197669	0.272467	0.180125	reported	textfile	12	20470857	0.0209	8.69e-17	743926
rs6546810	C	T	C	T	0.12	-0.0452289	0.743356	0.138141	reported	textfile	2	73389716	0.0181	3.16e-11	751949
rs6556384	A	C	A	C	-0.152	-0.0665471	0.695881	0.170246	reported	textfile	5	158418952	0.0221	5.91e-12	751623
rs6580970	T	C	T	C	-0.1661	0.051535	0.710354	0.138766	reported	textfile	12	54434277	0.0191	4.03e-18	734146
rs6602177	T	C	T	C	-0.1203	-0.0544796	0.713244	0.148242	reported	textfile	10	17167141	0.0207	6.52e-09	632213
rs66682451	G	A	G	A	-0.1348	-0.0663931	0.697988	0.171099	reported	textfile	11	107097540	0.0194	3.44e-12	753040
rs66887589	C	T	C	T	0.161	-0.0602768	0.656387	0.135482	reported	textfile	4	120509279	0.0174	1.83e-20	747526
rs6715901	A	G	A	G	-0.1377	0.0128011	0.924644	0.135339	reported	textfile	2	179650954	0.0174	2.76e-15	738247
rs672272	T	C	T	C	-0.1851	-0.00428954	0.974911	0.136395	reported	textfile	20	10488159	0.0178	2.77e-25	742737
rs6735275	C	T	C	T	-0.1225	-0.030493	0.841839	0.152816	reported	textfile	2	174013819	0.0194	2.62e-10	753641
rs6763931	A	G	A	G	0.1383	0.161764	0.232052	0.135358	reported	textfile	3	141102833	0.0173	1.48e-15	757223
rs6777317	A	G	A	G	0.1249	0.00416272	0.976725	0.142679	reported	textfile	3	197070959	0.0195	1.51e-10	719344
rs6779368	G	A	G	A	0.1791	-0.345609	0.017942	0.146023	reported	textfile	3	185298868	0.0184	2.28e-22	739299
rs6795735	T	C	T	C	-0.1438	-0.233115	0.097324	0.140603	reported	textfile	3	64705365	0.0176	3.05e-16	747329
rs6800730	G	A	G	A	0.2476	0.159711	0.325518	0.162442	reported	textfile	3	48174210	0.0185	8e-41	744170
rs68085857	T	C	T	C	0.191	-0.273312	0.0839943	0.15817	reported	textfile	1	217737629	0.0205	9.82e-21	745703
rs682681	C	T	C	T	0.1454	0.0599989	0.665737	0.138885	reported	textfile	13	22294062	0.0185	4.47e-15	735911
rs6875967	G	A	G	A	-0.1344	0.0686021	0.627918	0.141547	reported	textfile	5	50878292	0.0181	1.21e-13	750536
rs6905288	A	G	A	G	0.1759	0.207163	0.130691	0.137069	reported	textfile	6	43758873	0.0179	7.79e-23	720356
rs6934891	A	G	A	G	0.1275	0.088895	0.512794	0.135822	reported	textfile	6	22139729	0.0177	5.21e-13	739396
rs6961048	G	C	G	C	0.2729	0.0203868	0.917096	0.195854	reported	textfile	7	27328187	0.0286	1.28e-21	750434
rs6983239	T	G	T	G	0.1159	-0.107292	0.532837	0.17203	reported	textfile	8	72507296	0.0211	3.71e-08	739902
rs7012891	C	T	C	T	0.1391	-0.179427	0.30667	0.175525	reported	textfile	8	126514676	0.0205	1.2e-11	737520
rs710249	C	G	C	G	0.1501	0.113502	0.411264	0.138135	reported	textfile	1	43869235	0.0174	6.43e-18	755954
rs7106104	C	T	C	T	0.1186	-0.00779018	0.958489	0.149668	reported	textfile	11	111635655	0.0193	7.72e-10	747983
rs710698	G	A	G	A	-0.1059	-0.0402533	0.776558	0.141833	reported	textfile	12	70369918	0.0176	1.88e-09	748167
rs7115331	G	T	G	T	0.1266	-0.078195	0.616684	0.156216	reported	textfile	11	76218590	0.0192	3.91e-11	750750
rs7132012	G	A	G	A	-0.1563	0.0415164	0.778119	0.147341	reported	textfile	12	8832203	0.0185	3.17e-17	748499
rs7134440	T	C	T	C	0.2278	0.424407	0.0698072	0.23407	reported	textfile	12	53450097	0.0323	1.75e-12	719081
rs7137828	T	C	T	C	-0.5027	0.0777611	0.569343	0.136658	reported	textfile	12	111932800	0.0176	4.8e-180	729734
rs7155504	C	T	C	T	-0.2286	0.253029	0.503961	0.378633	reported	textfile	14	36158828	0.0317	5.16e-13	724869
rs7192407	C	T	C	T	-0.1019	0.0234054	0.862073	0.134718	reported	textfile	16	49783926	0.0174	4.53e-09	749023
rs7217916	G	A	G	A	-0.1111	-0.0353066	0.809821	0.146709	reported	textfile	17	76769434	0.0179	5.63e-10	739704
rs722783	A	G	A	G	-0.2093	0.315522	0.0790096	0.179635	reported	textfile	8	120442287	0.0208	9.03e-24	754634
rs7235890	T	G	T	G	-0.1692	0.116142	0.657891	0.262274	reported	textfile	18	55732115	0.0288	4.12e-09	734188
rs7257694	T	C	T	C	0.1837	-0.256434	0.0623204	0.137571	reported	textfile	19	30314666	0.0178	6.28e-25	740298
rs7259285	A	G	A	G	0.105	-0.338187	0.0125003	0.1354	reported	textfile	19	17153149	0.0176	2.65e-09	735921
rs72613227	T	A	T	A	0.1884	-0.439295	0.0365014	0.210059	reported	textfile	6	106320771	0.0285	3.87e-11	633969
rs7265695	C	T	C	T	-0.1967	0.0345141	0.817716	0.149746	reported	textfile	20	40043096	0.0219	2.48e-19	749461
rs72683923	C	T	C	T	-0.5325	-0.962557	0.137641	0.648347	reported	textfile	14	50735947	0.0635	5.02e-17	690401
rs72704264	C	G	C	G	0.117	0.023531	0.895121	0.178499	reported	textfile	1	145713305	0.0212	3.6e-08	730521
rs72719149	C	T	C	T	0.1279	0.111269	0.456664	0.149485	reported	textfile	4	144043336	0.0186	6.34e-12	752133
rs72831343	G	T	G	T	-0.4936	0.286262	0.199097	0.222923	reported	textfile	10	63515681	0.0248	4.77e-88	750244
rs72842207	T	C	T	C	-0.2112	-0.00180156	0.991123	0.161924	reported	textfile	10	121433675	0.0211	1.1e-23	752747
rs72976750	C	T	C	T	0.1718	-0.225463	0.243257	0.193218	reported	textfile	4	86725684	0.0251	7.37e-12	743265
rs7299936	A	G	A	G	0.1759	0.334532	0.0201693	0.143997	reported	textfile	12	115934000	0.0175	1.11e-23	751152
rs73033340	G	A	G	A	-0.5312	-0.18348	0.444215	0.239813	reported	textfile	7	1195692	0.0525	5.06e-24	638099
rs73036520	C	G	C	G	0.1557	0.0108992	0.941564	0.148685	reported	textfile	19	45749484	0.0202	1.34e-14	731288
rs73046792	A	G	A	G	-0.1518	0.145885	0.501613	0.217106	reported	textfile	19	49605705	0.0245	5.87e-10	707535
rs7321688	A	C	A	C	0.1507	0.268893	0.0918333	0.159504	reported	textfile	13	115000365	0.0205	1.99e-13	753284
rs7324697	A	C	A	C	0.1047	0.177801	0.210944	0.14213	reported	textfile	13	58259492	0.0185	1.59e-08	748881
rs73276406	C	G	C	G	0.1564	-0.0690452	0.701934	0.18041	reported	textfile	8	96021760	0.0246	1.99e-10	751192
rs7350752	A	G	A	G	-0.1504	0.0394005	0.848225	0.205872	reported	textfile	14	21841154	0.0268	1.97e-08	732438
rs7427249	A	G	A	G	-0.1098	-0.0664737	0.625226	0.136089	reported	textfile	3	37572489	0.0176	4.34e-10	747032
rs74439044	C	T	C	T	0.3496	0.275411	0.136523	0.184981	reported	textfile	17	7781019	0.0294	1.38e-32	744437
rs751984	C	T	C	T	-0.3937	-0.0236553	0.895052	0.179323	reported	textfile	11	61278246	0.0275	1.38e-46	725682
rs7524019	T	C	T	C	0.1036	0.195995	0.152929	0.13713	reported	textfile	1	167367193	0.0174	2.6e-09	742285
rs75507123	T	G	T	G	-0.1434	0.0734428	0.728633	0.211685	reported	textfile	12	5417856	0.0261	3.94e-08	744384
rs75511781	G	A	G	A	0.3721	-0.0674583	0.789004	0.252082	reported	textfile	7	131323710	0.047	2.45e-15	647601
rs7569128	A	C	A	C	0.1981	0.23633	0.311216	0.233372	reported	textfile	2	191446691	0.0225	1.22e-18	751075
rs7572130	G	A	G	A	0.1796	0.265063	0.13198	0.175965	reported	textfile	2	164460947	0.0287	4.12e-10	741558
rs7576060	T	C	T	C	-0.1017	-0.172599	0.220293	0.140811	reported	textfile	2	188073163	0.0181	2.05e-08	750179
rs7611674	G	T	G	T	-0.1576	0.0661452	0.753987	0.211067	reported	textfile	3	179169230	0.0223	1.67e-12	719943
rs7623706	G	A	G	A	-0.0975	0.00520909	0.969267	0.135206	reported	textfile	3	74712754	0.0176	2.83e-08	741647
rs76326501	C	A	C	A	-0.3618	-0.0351718	0.887633	0.248915	reported	textfile	2	43167878	0.0305	2.17e-32	728595
rs76452347	T	C	T	C	-0.2246	0.0827707	0.642219	0.178155	reported	textfile	9	35906471	0.0229	9.37e-23	660811
rs76785130	G	A	G	A	0.4285	-1.03765	0.275907	0.952359	reported	textfile	6	121813835	0.0662	9.36e-11	683304
rs7694000	T	A	T	A	0.0965	-0.111776	0.406515	0.134662	reported	textfile	4	95324968	0.0175	3.47e-08	740627
rs76954792	T	C	T	C	0.1213	-0.210344	0.172359	0.154136	reported	textfile	17	30033514	0.0208	5.06e-09	733812
rs7788746	T	G	T	G	-0.1644	-0.0522176	0.716622	0.143859	reported	textfile	7	99612405	0.0183	3.19e-19	751491
rs77924615	A	G	A	G	-0.3163	-0.285057	0.0810047	0.163368	reported	textfile	16	20392332	0.0224	3.72e-45	707708
rs7800558	C	T	C	T	-0.096	-0.166304	0.223255	0.136547	reported	textfile	7	140242661	0.0175	4.46e-08	748024
rs7805035	A	T	A	T	0.134	-0.096256	0.482335	0.137009	reported	textfile	7	25965890	0.0176	2.4e-14	752384
rs78151625	C	T	C	T	0.1869	0.103481	0.532859	0.165928	reported	textfile	3	158316726	0.0233	1.04e-15	751211
rs78256308	G	T	G	T	-0.4113	-0.180466	0.694098	0.458852	reported	textfile	1	50814474	0.0657	3.73e-10	704016
rs786921	A	G	A	G	-0.1145	-0.0188664	0.895064	0.143037	reported	textfile	1	89286673	0.0176	8.63e-11	746372
rs78809139	A	G	A	G	-0.2281	-0.278892	0.248751	0.241802	reported	textfile	3	154674943	0.0288	2.58e-15	749878
rs78909293	C	T	C	T	-0.321	-0.0713705	0.884362	0.490717	reported	textfile	5	148335250	0.0429	7.31e-14	723119
rs79044887	G	C	G	C	-0.2427	-0.2165	0.362698	0.23785	reported	textfile	20	47427831	0.0245	4.01e-23	751791
rs7926335	T	C	T	C	0.1804	-0.0316917	0.840085	0.157057	reported	textfile	11	16917869	0.0195	2.05e-20	752891
rs79286081	A	G	A	G	-0.1631	0.00193193	0.995499	0.342452	reported	textfile	16	86555837	0.0299	4.83e-08	703702
rs7933758	T	C	T	C	-0.1138	0.093183	0.52912	0.148062	reported	textfile	11	31000774	0.0191	2.58e-09	727179
rs7938342	A	T	A	T	0.2672	0.181941	0.179002	0.135389	reported	textfile	11	1887806	0.0181	1.92e-49	712069
rs7959649	C	T	C	T	-0.1166	0.258647	0.0977057	0.15618	reported	textfile	12	67783108	0.0202	8.14e-09	750082
rs7967705	C	T	C	T	-0.2694	-0.111553	0.422815	0.139172	reported	textfile	12	50511408	0.0178	1.54e-51	750354
rs79724577	C	A	C	A	-0.1362	-0.10956	0.723932	0.310186	reported	textfile	17	43463493	0.023	3.47e-09	725066
rs79889784	T	G	T	G	-0.3941	-0.37764	0.639532	0.806314	reported	textfile	11	1702117	0.0717	3.86e-08	643152
rs7992292	A	G	A	G	0.1367	-0.0878481	0.646882	0.191767	reported	textfile	13	41968013	0.0231	3.19e-09	733862
rs80095680	G	A	G	A	0.1566	0.0156961	0.915779	0.148423	reported	textfile	16	30902353	0.0198	2.81e-15	738730
rs8014182	T	C	T	C	-0.1942	-0.169198	0.407225	0.204151	reported	textfile	14	103859962	0.0257	3.94e-14	751254
rs8078510	A	G	A	G	-0.1277	0.0810312	0.604661	0.156519	reported	textfile	17	47045862	0.0197	9.84e-11	735314
rs824523	A	C	A	C	0.1226	-0.13489	0.388946	0.156571	reported	textfile	2	19707855	0.0183	2.26e-11	749013
rs881858	A	G	A	G	0.1553	-0.326922	0.0244315	0.145281	reported	textfile	6	43806609	0.0191	4.65e-16	730234
rs882624	T	C	T	C	-0.1571	0.224115	0.112715	0.141299	reported	textfile	1	201735913	0.0185	2.33e-17	736972
rs908951	T	C	T	C	-0.1983	0.123732	0.369199	0.137789	reported	textfile	16	89697625	0.0181	7.73e-28	699053
rs917522	T	C	T	C	0.1665	-0.248642	0.235529	0.209606	reported	textfile	16	4097222	0.0273	1.04e-09	746262
rs926335	T	C	T	C	-0.1215	0.00221509	0.986976	0.135701	reported	textfile	22	28046423	0.0175	3.37e-12	741871
rs9286351	G	A	G	A	0.1412	0.0592474	0.663668	0.136247	reported	textfile	4	138441530	0.0177	1.61e-15	739807
rs9289557	T	C	T	C	-0.119	-0.167196	0.33448	0.173237	reported	textfile	3	138071604	0.0207	8.68e-09	691260
rs9326869	C	T	C	T	-0.1096	-0.300137	0.0394339	0.145723	reported	textfile	5	112349070	0.02	3.99e-08	757052
rs9365555	G	A	G	A	-0.1254	-0.16567	0.266694	0.149158	reported	textfile	6	163757127	0.0187	1.96e-11	733794
rs9368	A	C	A	C	0.1121	0.233995	0.102776	0.143419	reported	textfile	12	56988342	0.0178	3.24e-10	745042
rs9399137	C	T	C	T	-0.1148	0.233797	0.100716	0.142438	reported	textfile	6	135419018	0.0197	5.83e-09	750369
rs9406076	T	C	T	C	0.101	0.0360715	0.795325	0.139056	reported	textfile	6	8023804	0.0185	4.65e-08	748207
rs9419374	G	A	G	A	-0.1164	0.172357	0.211409	0.137918	reported	textfile	10	133729749	0.0185	3.44e-10	713598
rs9467545	T	A	T	A	0.2545	-0.0309147	0.870947	0.190295	reported	textfile	6	25638464	0.0237	7.39e-27	754563
rs9478282	T	C	T	C	-0.1994	-0.168651	0.327965	0.172406	reported	textfile	6	152398669	0.0279	8.7e-13	740219
rs9508495	T	C	T	C	-0.1944	-0.116717	0.405437	0.140293	reported	textfile	13	30146201	0.0204	1.34e-21	741191
rs951914	C	G	C	G	0.1904	0.162476	0.253929	0.142416	reported	textfile	8	25878995	0.0193	5.06e-23	741907
rs9526707	A	G	A	G	-0.1217	0.0124512	0.931205	0.14423	reported	textfile	13	51489186	0.0186	6.59e-11	744308
rs962369	C	T	C	T	-0.1684	0.117186	0.413459	0.143291	reported	textfile	11	27734420	0.0189	6.02e-19	745346
rs964941	A	G	A	G	0.1726	-0.160268	0.238456	0.135952	reported	textfile	1	228193857	0.0174	3.31e-23	741437
rs9791312	C	A	C	A	0.1225	0.00420949	0.976205	0.141128	reported	textfile	6	143142313	0.0184	2.89e-11	730628
rs9841978	A	G	A	G	0.1766	0.143356	0.308535	0.140779	reported	textfile	3	53730735	0.0185	1.12e-21	748958
rs9889262	A	T	A	T	0.2283	-0.0240192	0.860777	0.136951	reported	textfile	17	47398070	0.018	7.11e-37	749609
rs9893005	G	C	G	C	0.1205	0.00272397	0.983968	0.135557	reported	textfile	17	16225506	0.0176	7.9e-12	732316
rs9900637	A	C	A	C	0.0992	0.289714	0.0323832	0.135403	reported	textfile	17	3951975	0.0176	1.73e-08	731134
rs990619	G	C	G	C	0.1592	-0.109791	0.422304	0.136823	reported	textfile	4	156507678	0.0173	2.9e-20	755900
rs9918907	G	A	G	A	0.1188	0.291521	0.0765297	0.164591	reported	textfile	8	124816862	0.021	1.59e-08	750643
rs9932220	A	G	A	G	-0.1591	0.198216	0.22619	0.163784	reported	textfile	16	51758116	0.021	3.76e-14	750858
rs9937801	C	T	C	T	-0.1554	-0.132649	0.340562	0.139182	reported	textfile	16	21088130	0.0174	4.81e-19	753737
rs10048404	T	C	T	C	-0.1096	0.00664214	0.772948	0.0230214	reported	textfile	18	54578482	0.0183	2e-09	727764
rs10054208	T	C	T	C	0.1187	0.0369049	0.0935858	0.0220094	reported	textfile	5	55688992	0.0185	1.49e-10	711274
rs10062049	T	C	T	C	0.2208	0.0235745	0.435385	0.0302233	reported	textfile	5	61553881	0.0255	4.5e-18	736850
rs1006545	T	G	T	G	0.3633	0.0230856	0.60068	0.0441051	reported	textfile	10	102553647	0.0275	7.96e-40	749387
rs10069690	T	C	T	C	0.1615	0.0384678	0.0975596	0.0232182	reported	textfile	5	1279790	0.021	1.42e-14	673539
rs10087280	G	A	G	A	-0.1381	0.00488366	0.873162	0.0305911	reported	textfile	8	49391836	0.0232	2.54e-09	753232
rs10164193	G	T	G	T	0.2196	-0.0338985	0.461334	0.0460168	reported	textfile	18	31161426	0.0327	1.87e-11	745275
rs10279432	A	C	A	C	0.1178	-0.00792864	0.718982	0.022035	reported	textfile	7	7279010	0.018	5.73e-11	741646
rs1035673	C	T	C	T	-0.1625	0.0480448	0.0248983	0.0214201	reported	textfile	2	218675533	0.0176	3e-20	752098
rs1039897	A	G	A	G	-0.1085	-0.0187028	0.400062	0.0222253	reported	textfile	2	220337196	0.0183	3.26e-09	735060
rs1044608	G	C	G	C	0.2018	0.0278154	0.380533	0.0317196	reported	textfile	7	150502016	0.0339	2.76e-09	706706
rs1044822	T	C	T	C	-0.1334	-0.0644746	0.0529444	0.0333138	reported	textfile	2	230629138	0.0243	4.14e-08	750416
rs10490923	A	G	A	G	0.1533	0.000671401	0.985527	0.0370106	reported	textfile	10	124214251	0.0262	5.02e-09	753076
rs10491713	T	G	T	G	-0.1219	-0.0275591	0.304411	0.026834	reported	textfile	9	2506236	0.0217	2.05e-08	752639
rs1049212	G	A	G	A	0.1788	0.0243942	0.259865	0.0216509	reported	textfile	16	4932929	0.0175	1.3e-24	753142
rs10493408	A	C	A	C	0.1584	-0.00168892	0.955343	0.0301598	reported	textfile	1	66992054	0.0255	5.09e-10	748257
rs10500932	A	G	A	G	0.2784	0.00529028	0.877915	0.0344389	reported	textfile	11	22501446	0.0333	5.79e-17	745421
rs10759697	A	G	A	G	0.1308	-0.00559098	0.792381	0.0212408	reported	textfile	9	117172307	0.0173	3.93e-14	753578
rs10776752	T	G	T	G	0.4573	0.0609338	0.0318713	0.0283939	reported	textfile	1	113044328	0.033	1.25e-43	733604
rs10804330	C	T	C	T	-0.1331	0.00368526	0.863571	0.0214471	reported	textfile	2	227185749	0.0176	4.6e-14	738443
rs10832586	C	A	C	A	0.3083	0.00750016	0.800278	0.0296464	reported	textfile	11	16304089	0.0216	2.53e-46	749914
rs10838702	T	G	T	G	0.2375	-0.00925873	0.689635	0.0231844	reported	textfile	11	47410888	0.0178	1.27e-40	749880
rs10873612	T	C	T	C	-0.1096	0.00693245	0.757227	0.022426	reported	textfile	15	26105602	0.0179	9.51e-10	731976
rs10941043	G	T	G	T	0.1269	-0.0392467	0.0940308	0.0234378	reported	textfile	5	33194751	0.019	2.52e-11	751980
rs10980408	C	T	C	T	0.3745	0.0417656	0.659862	0.0948993	reported	textfile	9	113249071	0.0477	4.17e-15	734564
rs11021221	A	T	A	T	-0.1877	-0.0113303	0.69899	0.0293013	reported	textfile	11	95308854	0.0233	6.93e-16	747649
rs11070245	G	T	G	T	0.1287	0.0010731	0.959748	0.021262	reported	textfile	15	40317792	0.0174	1.57e-13	742988
rs11077961	G	A	G	A	-0.1073	0.0207106	0.334354	0.0214533	reported	textfile	17	81012749	0.0186	8.55e-09	702321
rs11112548	T	A	T	A	-0.2742	0.0159943	0.748168	0.0498176	reported	textfile	12	105871914	0.0443	5.8e-10	687352
rs11130602	A	G	A	G	0.1467	-0.0162432	0.451963	0.0215957	reported	textfile	3	57947168	0.0175	4.27e-17	745800
rs11141731	T	C	T	C	-0.1258	0.0655237	0.0110047	0.0257709	reported	textfile	9	89888472	0.0207	1.31e-09	748056
rs1114347	G	A	G	A	0.1792	0.0358446	0.0937346	0.0213867	reported	textfile	6	51834297	0.0173	3.32e-25	752682
rs11145807	G	A	G	A	-0.155	-0.0151746	0.48459	0.0217109	reported	textfile	9	139520789	0.0184	4.1e-17	690165
rs11153730	C	T	C	T	-0.1551	0.00810176	0.703931	0.0213193	reported	textfile	6	118667522	0.0173	2.57e-19	753921
rs11187838	A	G	A	G	-0.2781	-0.00227413	0.918959	0.0223512	reported	textfile	10	96038686	0.0174	2.55e-57	755246
rs11191580	C	T	C	T	-0.5071	-0.0509126	0.181716	0.0381227	reported	textfile	10	104906211	0.0316	6.63e-58	755231
rs11231693	A	G	A	G	0.2223	0.0190563	0.640206	0.0407699	reported	textfile	11	63862612	0.0378	4.02e-09	730887
rs112393817	G	C	G	C	-0.116	-0.00808567	0.749815	0.0253563	reported	textfile	2	9807226	0.0211	3.8e-08	741179
rs11245631	T	C	T	C	-0.1474	-0.0192733	0.434796	0.0246774	reported	textfile	11	50279561	0.0223	3.99e-11	725099
rs11252324	T	G	T	G	-0.2339	-0.146427	0.00384609	0.0506576	reported	textfile	10	4124568	0.0328	1.03e-12	748224
rs1133400	G	A	G	A	0.1318	0.0403259	0.153546	0.0282569	reported	textfile	10	134459388	0.0215	8.3e-10	728853
rs114503346	T	C	T	C	-0.2678	0.040702	0.520482	0.0633393	reported	textfile	5	172192350	0.0426	3.1e-10	719031
rs115447786	T	C	T	C	0.2904	0.234064	0.000330613	0.0651978	reported	textfile	6	34354073	0.0455	1.75e-10	681515
rs11556924	T	C	T	C	-0.181	-0.0303716	0.179058	0.0226036	reported	textfile	7	129663496	0.0181	1.83e-23	724299
rs11578696	G	A	G	A	-0.1459	0.0176271	0.583037	0.0321103	reported	textfile	1	156056968	0.0258	1.65e-08	725072
rs11592107	A	G	A	G	0.1203	0.0329794	0.156764	0.0232899	reported	textfile	10	122968964	0.0187	1.23e-10	751943
rs116063464	A	G	A	G	0.2017	0.0342612	0.524042	0.0537745	reported	textfile	12	109860182	0.0369	4.68e-08	731156
rs11636952	C	T	C	T	-0.3997	-0.0681367	0.00168039	0.0216887	reported	textfile	15	75114322	0.0189	5.21e-99	730670
rs11661473	A	G	A	G	0.2007	-0.0206051	0.367331	0.0228568	reported	textfile	18	42177123	0.0196	1.54e-24	746718
rs11664194	A	T	A	T	-0.1078	0.010624	0.616953	0.0212406	reported	textfile	18	20021031	0.0176	8.69e-10	734949
rs11692619	T	C	T	C	-0.1281	-0.0207379	0.335402	0.0215282	reported	textfile	2	205084439	0.0184	3.31e-12	721473
rs11721984	T	C	T	C	-0.1409	-0.000168066	0.993934	0.0221048	reported	textfile	4	38343935	0.0177	1.89e-15	727071
rs11745207	G	C	G	C	-0.1132	-0.0206604	0.399424	0.0245183	reported	textfile	5	131856033	0.0199	1.29e-08	742787
rs11778153	C	T	C	T	-0.1192	-0.0433827	0.0843218	0.0251327	reported	textfile	8	64503942	0.0182	5.84e-11	741514
rs1178979	C	T	C	T	-0.1504	-0.0356383	0.198803	0.0277347	reported	textfile	7	72856430	0.0221	9.96e-12	735041
rs11859505	G	A	G	A	0.1037	-0.0211452	0.329224	0.0216723	reported	textfile	16	74195719	0.0181	9.76e-09	709986
rs11923343	G	A	G	A	0.1138	-0.0139291	0.556692	0.0236986	reported	textfile	3	85668570	0.0181	3.1e-10	745933
rs11945489	T	C	T	C	-0.1392	0.0026243	0.908169	0.0227512	reported	textfile	4	56463775	0.0192	3.99e-13	739485
rs11960210	C	T	C	T	-0.2474	-0.00720743	0.746523	0.0222983	reported	textfile	5	157817634	0.018	3.36e-43	745207
rs11961593	T	C	T	C	-0.3158	-0.0252395	0.551703	0.0424045	reported	textfile	6	166164137	0.0349	1.49e-19	727725
rs12088448	C	A	C	A	0.1544	-0.004407	0.840139	0.0218476	reported	textfile	1	218546170	0.0182	2.53e-17	732554
rs1212061	C	G	C	G	0.1281	-0.0369447	0.112052	0.0232497	reported	textfile	5	141723403	0.0197	7.91e-11	739276
rs12149254	A	G	A	G	-0.1324	-0.0201434	0.472562	0.0280425	reported	textfile	16	71458851	0.0232	1.14e-08	748191
rs12152463	T	C	T	C	0.1006	0.0240693	0.258185	0.0212873	reported	textfile	3	122100447	0.0174	8.01e-09	755122
rs1215469	C	A	C	A	0.1383	-0.0288587	0.304013	0.0280764	reported	textfile	13	80707408	0.0211	5.23e-11	720657
rs12247028	A	G	A	G	-0.1396	-0.0271348	0.209531	0.0216238	reported	textfile	10	75410052	0.0188	1.18e-13	689934
rs12258967	G	C	G	C	-0.354	0.0247005	0.334657	0.0256023	reported	textfile	10	18727959	0.0193	3.27e-75	729839
rs12321	C	G	C	G	-0.1492	0.00161016	0.941034	0.0217678	reported	textfile	22	29453193	0.0175	1.44e-17	752272
rs12337056	T	C	T	C	0.1364	-0.0575047	0.0550199	0.0299703	reported	textfile	9	628670	0.0228	2.18e-09	748591
rs12363520	A	T	A	T	0.1672	-0.0340702	0.171179	0.0248974	reported	textfile	11	10692172	0.0213	4.24e-15	700677
rs12405515	T	G	T	G	-0.1698	0.00561741	0.79287	0.0213928	reported	textfile	1	172357441	0.0174	1.92e-22	751687
rs1243876	T	C	T	C	-0.1063	-0.0176242	0.440863	0.0228667	reported	textfile	9	35693104	0.019	2.14e-08	747312
rs12503341	A	G	A	G	-0.2993	0.0897072	0.415896	0.110265	reported	textfile	4	106925311	0.0462	9.43e-11	716220
rs12509595	C	T	C	T	0.4972	-0.0320933	0.16201	0.0229509	reported	textfile	4	81182554	0.0192	1.58e-148	742981
rs12515541	T	G	T	G	0.1156	0.0230025	0.29774	0.0220903	reported	textfile	5	57095011	0.0177	6.23e-11	752827
rs12574332	T	C	T	C	0.2072	0.0236487	0.424342	0.0296012	reported	textfile	11	122521123	0.0266	6.14e-15	741153
rs12596630	T	C	T	C	0.2606	-0.0564903	0.224838	0.0465415	reported	textfile	16	2065666	0.0314	1.03e-16	707961
rs12609484	T	G	T	G	-0.1398	0.0252588	0.239018	0.0214522	reported	textfile	19	4970593	0.0188	1.16e-13	736234
rs12627514	G	C	G	C	0.2164	-0.011263	0.622118	0.0228528	reported	textfile	21	44759440	0.0196	1.99e-28	719262
rs1263671	C	T	C	T	0.1394	-0.0110019	0.704077	0.0289659	reported	textfile	2	207996447	0.0238	4.69e-09	724712
rs1265157	G	C	G	C	-0.1444	0.0129465	0.557959	0.0220976	reported	textfile	6	31142265	0.0187	1.18e-14	706946
rs12656497	C	T	C	T	0.3063	-0.00499058	0.816532	0.0215104	reported	textfile	5	32831939	0.0176	1.47e-67	750789
rs1265842	C	T	C	T	-0.1113	-0.0324863	0.132642	0.0216033	reported	textfile	10	28924901	0.0174	1.7e-10	741750
rs12693302	A	G	A	G	-0.2378	-0.0415036	0.0647739	0.0224731	reported	textfile	2	183211443	0.0181	2.15e-39	753825
rs12728150	G	A	G	A	0.2045	0.0938372	0.0191148	0.0400451	reported	textfile	1	27268737	0.0318	1.28e-10	745357
rs1275985	T	C	T	C	-0.2943	-0.00347769	0.870902	0.0213996	reported	textfile	2	26911745	0.0177	2.77e-62	754106
rs12790943	T	C	T	C	-0.1002	-0.0156461	0.476338	0.0219686	reported	textfile	11	120058623	0.0175	1.14e-08	748830
rs12866098	A	G	A	G	0.1033	0.0302412	0.192767	0.0232189	reported	textfile	13	73119617	0.0186	2.73e-08	725909
rs12906962	C	T	C	T	0.2378	-0.0106539	0.624752	0.0217814	reported	textfile	15	95312071	0.0188	8.73e-37	734566
rs12919839	T	C	T	C	-0.1098	-0.0186141	0.406929	0.0224454	reported	textfile	16	56859216	0.0192	1.04e-08	751607
rs12929303	A	G	A	G	0.1572	0.0119128	0.579435	0.0214952	reported	textfile	16	81602264	0.0174	1.58e-19	747919
rs12938803	C	A	C	A	0.1598	-0.010625	0.685665	0.0262512	reported	textfile	17	19204432	0.0224	8.76e-13	733883
rs12978472	G	C	G	C	-0.4779	0.0298585	0.479911	0.0422659	reported	textfile	19	7257990	0.0281	8.46e-65	668048
rs12990959	C	T	C	T	0.1271	0.0242548	0.275314	0.0222336	reported	textfile	2	148572160	0.0187	1.11e-11	747953
rs13107325	T	C	T	C	-0.6747	0.0194927	0.827815	0.0896198	reported	textfile	4	103188709	0.0339	3.72e-88	741624
rs13118687	A	G	A	G	-0.1496	-0.0146599	0.491844	0.0213272	reported	textfile	4	111406496	0.0175	1.37e-17	736765
rs13124515	C	T	C	T	0.1052	-0.0446323	0.0608261	0.0238069	reported	textfile	4	145403713	0.0187	1.98e-08	744247
rs13139571	A	C	A	C	-0.2408	-0.0153082	0.542691	0.0251471	reported	textfile	4	156645513	0.0203	2.29e-32	754608
rs13152154	T	C	T	C	-0.1186	-0.0400814	0.0863535	0.0233718	reported	textfile	4	77417756	0.0195	1.23e-09	746555
rs13215166	G	A	G	A	0.3094	-0.0225317	0.288721	0.0212377	reported	textfile	6	127164360	0.0174	1.79e-70	752240
rs1322639	A	G	A	G	-0.1584	0.0332819	0.168291	0.0241572	reported	textfile	6	169587103	0.0209	3.87e-14	739714
rs13237249	T	C	T	C	0.1366	-0.0460284	0.0331063	0.0216016	reported	textfile	7	131151783	0.0177	1.02e-14	751907
rs1327235	G	A	G	A	0.3018	-0.0146457	0.494209	0.0214234	reported	textfile	20	10969030	0.0173	4.76e-68	757275
rs1332812	A	T	A	T	-0.1145	-0.0294869	0.198932	0.0229541	reported	textfile	9	9350986	0.0181	2.71e-10	749968
rs13355146	T	C	T	C	0.1224	0.0207914	0.353292	0.0223992	reported	textfile	5	92023661	0.0178	6.39e-12	748243
rs13358657	G	A	G	A	0.224	0.00657043	0.839572	0.0324562	reported	textfile	5	157938070	0.0255	1.7e-18	745941
rs135023	G	A	G	A	0.1036	0.0133925	0.546099	0.0221871	reported	textfile	22	32442776	0.0175	3.53e-09	755172
rs1373780	C	G	C	G	0.1246	-0.0106973	0.676617	0.0256477	reported	textfile	2	19501029	0.0224	2.58e-08	752056
rs138420351	T	C	T	C	0.5568	-0.00809744	0.885171	0.0560695	reported	textfile	17	7700063	0.0854	7.11e-11	562259
rs1390754	T	C	T	C	0.1258	0.0350412	0.100488	0.0213342	reported	textfile	19	31866105	0.0177	1.19e-12	747782
rs142449193	T	C	T	C	-0.2573	0.030092	0.677284	0.0723066	reported	textfile	8	102750597	0.0426	1.51e-09	729188
rs1425486	T	C	T	C	-0.1331	-0.0181747	0.463327	0.0247822	reported	textfile	4	157683685	0.0187	1.11e-12	736762
rs1433121	T	C	T	C	-0.1352	0.00440231	0.841565	0.0220235	reported	textfile	19	32591878	0.0188	6.91e-13	746308
rs1436138	G	A	G	A	-0.1991	-0.0518373	0.0195492	0.0222012	reported	textfile	17	75316880	0.0182	7.33e-28	734796
rs1446468	C	T	C	T	0.253	0.031539	0.149517	0.0218833	reported	textfile	2	164963486	0.0174	1.21e-47	742692
rs1449596	G	C	G	C	0.1085	-0.0391009	0.0759067	0.0220293	reported	textfile	7	96395096	0.0181	1.92e-09	751228
rs145422110	T	C	T	C	0.5356	-0.00733351	0.906501	0.0624374	reported	textfile	11	1830431	0.0745	6.41e-13	669822
rs1467049	G	T	G	T	-0.1244	-0.0135145	0.706139	0.0358432	reported	textfile	5	42440062	0.0219	1.35e-08	754431
rs1468816	C	A	C	A	-0.1242	-0.060708	0.0175788	0.0255681	reported	textfile	2	37595696	0.0212	4.65e-09	709959
rs147501096	C	G	C	G	-0.1955	-0.0277671	0.440195	0.0359741	reported	textfile	3	186180253	0.0341	9.94e-09	728255
rs148401029	A	C	A	C	-0.3122	-0.0205463	0.753241	0.0653574	reported	textfile	8	81386066	0.0486	1.32e-10	711018
rs15009	G	C	G	C	0.1233	-0.0314346	0.172826	0.0230597	reported	textfile	5	57750350	0.0181	1e-11	752942
rs1502358	A	G	A	G	-0.1127	-0.0335412	0.129068	0.0220987	reported	textfile	1	217324932	0.0185	1.13e-09	752503
rs150816167	C	T	C	T	0.2873	-0.0831637	0.0583808	0.0439363	reported	textfile	1	179571862	0.0446	1.17e-10	663455
rs1523871	G	C	G	C	0.1186	0.0105789	0.620941	0.0213923	reported	textfile	18	51950877	0.0176	1.46e-11	745063
rs1527797	T	C	T	C	-0.1409	-0.00357361	0.882283	0.0241337	reported	textfile	3	153860652	0.0197	8.68e-13	753209
rs1528293	T	A	T	A	-0.2764	-0.0472758	0.0266901	0.0213336	reported	textfile	3	169154511	0.0173	1.48e-57	752245
rs1534338	A	G	A	G	-0.1144	0.00193428	0.927633	0.0212971	reported	textfile	7	156315173	0.0178	1.24e-10	744761
rs1582931	A	G	A	G	0.2161	-0.0130921	0.53806	0.021262	reported	textfile	5	122657199	0.0175	4.51e-35	737476
rs1623474	T	C	T	C	0.2234	0.0655634	0.00360928	0.022527	reported	textfile	10	18471794	0.0184	6.24e-34	749683
rs1669907	G	T	G	T	-0.1158	0.0428169	0.0637324	0.0230937	reported	textfile	12	42777933	0.0191	1.36e-09	732851
rs16853198	G	A	G	A	-0.3386	0.0445026	0.29707	0.0426787	reported	textfile	3	168840179	0.0327	4.44e-25	749459
rs1687295	C	T	C	T	-0.2061	-0.0391252	0.116075	0.0248973	reported	textfile	3	14889756	0.0194	2.99e-26	754361
rs16875357	G	T	G	T	0.1205	-0.0338483	0.169316	0.0246276	reported	textfile	6	85652904	0.0203	2.7e-09	744890
rs16896276	A	T	A	T	-0.1309	-0.000780733	0.972569	0.0227051	reported	textfile	4	18015156	0.0198	3.82e-11	741689
rs1693560	G	A	G	A	-0.1525	0.00595009	0.781869	0.0214894	reported	textfile	8	101680292	0.0175	3.41e-18	739060
rs17321041	T	C	T	C	0.2313	-0.058531	0.175266	0.0431812	reported	textfile	8	26445194	0.0363	1.78e-10	722677
rs1732664	C	T	C	T	0.1083	0.0180036	0.445203	0.0235823	reported	textfile	12	79747487	0.0194	2.58e-08	683276
rs173396	A	G	A	G	0.2146	-0.014943	0.514716	0.0229359	reported	textfile	11	9759918	0.0175	1.38e-34	753777
rs17396055	A	G	A	G	-0.115	0.0501005	0.034011	0.023633	reported	textfile	1	94730954	0.0184	4.13e-10	743559
rs17432462	C	T	C	T	0.1036	0.0199464	0.368391	0.0221752	reported	textfile	7	18548613	0.0179	7.31e-09	746778
rs17454517	G	A	G	A	-0.1216	0.0124982	0.562771	0.0215959	reported	textfile	7	50915776	0.0174	2.65e-12	742889
rs17677603	G	A	G	A	0.2	0.0266185	0.238755	0.0225943	reported	textfile	5	127857493	0.0178	3.9e-29	746512
rs17696749	G	C	G	C	0.1255	-0.000462593	0.98276	0.0214082	reported	textfile	16	75403062	0.0176	9.43e-13	752314
rs17807723	A	G	A	G	-0.1757	-0.050213	0.0643873	0.0271497	reported	textfile	15	90023558	0.0257	7.44e-12	730550
rs17832905	A	C	A	C	0.1923	0.0397415	0.358328	0.0432653	reported	textfile	8	26038759	0.0346	2.8e-08	719658
rs17880989	A	G	A	G	0.4014	0.023375	0.736139	0.0693684	reported	textfile	14	23313633	0.0591	1.11e-11	660458
rs1790123	T	C	T	C	0.1991	0.0867632	0.00236363	0.0285379	reported	textfile	12	123659542	0.0218	6.87e-20	750144
rs1799945	G	C	G	C	0.3888	0.0979374	0.00290891	0.0328958	reported	textfile	6	26091179	0.0244	3.88e-57	744703
rs1819663	G	A	G	A	-0.1147	-0.0198822	0.352152	0.021369	reported	textfile	1	154025891	0.0174	4.62e-11	740380
rs1867624	T	C	T	C	0.1412	0.029203	0.173583	0.0214605	reported	textfile	17	62387091	0.0178	2.08e-15	753288
rs1871190	T	G	T	G	0.1078	0.0275967	0.202226	0.0216405	reported	textfile	5	97953719	0.0186	6.63e-09	733560
rs1876490	A	G	A	G	0.1364	0.0212591	0.3733	0.0238784	reported	textfile	2	73052351	0.0192	1.16e-12	749825
rs1882961	T	C	T	C	0.1272	0.00413521	0.850393	0.0219239	reported	textfile	21	16556367	0.0188	1.4e-11	747739
rs1889785	A	G	A	G	0.1255	-0.019179	0.375609	0.0216463	reported	textfile	1	16348729	0.0174	5.61e-13	747126
rs1903752	T	C	T	C	-0.0987	-0.010276	0.629396	0.0212941	reported	textfile	18	7129327	0.0178	3.2e-08	714089
rs1906672	A	G	A	G	0.1402	-0.00176519	0.949377	0.0278029	reported	textfile	8	38130025	0.0205	8.47e-12	750597
rs194742	C	T	C	T	-0.1281	-0.00695442	0.814898	0.0297056	reported	textfile	14	69287483	0.0232	3.17e-08	751562
rs1948151	A	G	A	G	-0.1355	0.0168103	0.481152	0.023863	reported	textfile	12	26459071	0.0193	2.12e-12	752949
rs1950500	C	T	C	T	-0.1396	-0.00260654	0.911984	0.0235808	reported	textfile	14	24830850	0.019	2.2e-13	755554
rs1984195	A	G	A	G	0.1736	0.0187402	0.378912	0.0212981	reported	textfile	6	79657391	0.0173	1.43e-23	747708
rs1999996	G	A	G	T	0.1124	-0.158175	0.586474	0.290789	reported	textfile	1	184532090	0.0176	1.67e-10	733914
rs2067831	C	G	C	G	-0.128	-0.0125137	0.568964	0.0219701	reported	textfile	10	105643223	0.0195	5.08e-11	750158
rs2070527	C	A	C	A	0.1473	0.0030626	0.895106	0.0232287	reported	textfile	21	40067495	0.0202	3.08e-13	741168
rs2133386	A	C	A	C	-0.1322	-0.0129454	0.543995	0.0213344	reported	textfile	9	128173838	0.0176	5.21e-14	744835
rs2146315	T	C	T	C	-0.1197	0.000360807	0.987548	0.0231187	reported	textfile	1	42050366	0.0205	5.03e-09	749574
rs2160236	C	G	C	G	-0.1421	0.00169914	0.936527	0.0213365	reported	textfile	2	40557276	0.0181	4.31e-15	724788
rs2169137	C	G	C	G	0.1588	-0.007865	0.779803	0.028132	reported	textfile	1	204497913	0.0194	3.17e-16	753776
rs2191046	G	T	G	T	-0.1184	0.00587274	0.808592	0.0242432	reported	textfile	7	107834075	0.0197	1.78e-09	747313
rs2236295	T	G	T	G	-0.207	-0.02224	0.314479	0.0221103	reported	textfile	10	64564892	0.0177	1.42e-31	747662
rs2239268	A	G	A	G	0.1097	0.00229373	0.920322	0.0229308	reported	textfile	14	72469591	0.019	7.4e-09	745245
rs2239917	C	T	C	T	-0.1731	-0.00385562	0.856637	0.0213422	reported	textfile	17	43165887	0.0176	9.69e-23	745367
rs2256187	A	G	A	G	-0.1446	0.0255285	0.343144	0.0269296	reported	textfile	11	77919768	0.0239	1.39e-09	748681
rs2271139	A	C	A	C	-0.1247	-0.0162171	0.468052	0.0223483	reported	textfile	12	124839540	0.0192	8.23e-11	749460
rs2273654	C	T	C	T	-0.1165	0.0240514	0.259401	0.0213258	reported	textfile	10	102689217	0.0175	2.75e-11	745283
rs227426	T	G	T	G	0.1119	-0.0181706	0.406694	0.0218996	reported	textfile	14	70456664	0.0175	1.75e-10	746195
rs2291516	A	G	A	G	0.2422	0.0699067	0.032384	0.0326722	reported	textfile	19	11508177	0.0292	9.88e-17	731062
rs2305654	A	C	A	C	0.1707	0.0112328	0.606608	0.0218145	reported	textfile	15	42136977	0.0186	3.99e-20	724370
rs2307111	C	T	C	T	0.1742	0.00941169	0.661592	0.0215018	reported	textfile	5	75003678	0.0178	1.62e-22	738820
rs234616	A	G	A	G	-0.1152	0.020975	0.370427	0.0234181	reported	textfile	20	57494858	0.0188	8.79e-10	744551
rs2384061	A	G	A	G	-0.1741	0.0301784	0.167003	0.0218384	reported	textfile	2	25135620	0.0175	2.25e-23	753279
rs2397060	C	T	C	T	0.161	0.000441344	0.987604	0.0284075	reported	textfile	6	51611470	0.0251	1.46e-10	739598
rs2421200	T	G	T	G	-0.1097	-0.0157332	0.465157	0.0215411	reported	textfile	2	61711815	0.0173	2.59e-10	746339
rs2444769	A	C	A	C	0.158	0.04995	0.087688	0.0292494	reported	textfile	2	158494100	0.0219	4.85e-13	723439
rs2469141	C	T	C	T	-0.1351	-0.000731122	0.980204	0.0294658	reported	textfile	15	66967398	0.0238	1.39e-08	733728
rs2484294	A	G	A	G	0.3165	0.025805	0.290447	0.0244101	reported	textfile	10	115792062	0.0196	1.17e-58	744772
rs2487926	G	A	G	A	-0.0972	0.00666082	0.758146	0.021632	reported	textfile	10	30300787	0.0176	3.31e-08	739498
rs2493136	T	C	T	C	0.2345	0.0161927	0.451111	0.0214882	reported	textfile	1	230851536	0.0176	1.92e-40	745964
rs2493296	T	C	T	C	0.2496	0.0167963	0.622133	0.0340814	reported	textfile	1	3327032	0.0254	7.45e-23	729612
rs2515424	T	C	T	C	0.1278	-0.0175326	0.416174	0.0215632	reported	textfile	8	6372965	0.0174	2.18e-13	755281
rs2548459	C	T	C	T	0.132	0.0642526	0.00276191	0.0214672	reported	textfile	19	49209339	0.0176	5.95e-14	732583
rs2569882	C	T	C	T	-0.1199	0.00538322	0.808908	0.0222599	reported	textfile	6	1620147	0.0182	4.28e-11	693780
rs2586970	G	A	G	A	0.1493	0.0229172	0.284729	0.0214229	reported	textfile	2	55829967	0.0175	1.56e-17	740586
rs2589218	C	T	C	T	0.1207	-0.000864322	0.972879	0.0254231	reported	textfile	15	96785017	0.0196	6.9e-10	747236
rs2598	G	A	G	A	-0.1387	-0.017112	0.427062	0.0215454	reported	textfile	20	47241618	0.0175	1.94e-15	745204
rs2627313	T	C	T	C	0.151	-0.0128802	0.553195	0.0217211	reported	textfile	15	81006712	0.0175	5.85e-18	743799
rs2643826	T	C	T	C	0.1857	0.022697	0.295632	0.0217021	reported	textfile	3	27562988	0.0175	2.83e-26	740066
rs2681485	A	G	A	G	0.2945	0.00409101	0.861587	0.0234638	reported	textfile	12	90025622	0.0176	1.31e-62	754009
rs2744133	G	A	G	A	-0.1435	0.0146949	0.537789	0.0238492	reported	textfile	6	22392260	0.0193	1.17e-13	752301
rs28377357	A	G	A	G	-0.1243	-0.0317114	0.137794	0.021368	reported	textfile	2	112769721	0.019	6.03e-11	753171
rs28429256	A	G	A	G	0.1636	0.0183409	0.398994	0.0217459	reported	textfile	15	66931617	0.0188	2.83e-18	720188
rs2854746	C	G	C	G	0.113	-0.0102521	0.645226	0.0222676	reported	textfile	7	45960645	0.018	3.26e-10	726851
rs28661492	T	C	T	C	-0.1359	0.00912119	0.715718	0.0250453	reported	textfile	17	30609932	0.0222	9.56e-10	711894
rs28667801	T	A	T	A	0.1622	0.0138076	0.51747	0.0213327	reported	textfile	4	26785356	0.018	1.9e-19	719758
rs28675079	A	G	A	G	-0.1444	0.0192256	0.438764	0.0248302	reported	textfile	3	111500002	0.0222	8.34e-11	751698
rs2906152	A	G	A	G	-0.1873	0.0156758	0.488885	0.0226502	reported	textfile	7	2523003	0.0181	5.55e-25	733863
rs2921604	C	T	C	T	0.096	0.00279	0.896868	0.0215245	reported	textfile	5	14867948	0.0176	4.46e-08	735817
rs2925345	C	T	C	T	-0.189	0.00912309	0.68232	0.0222895	reported	textfile	15	41311799	0.0174	1.6e-27	749978
rs2957468	G	A	G	A	-0.1377	0.0198027	0.429738	0.0250782	reported	textfile	8	106325360	0.0185	8.43e-14	744973
rs3006583	C	T	C	T	0.1303	0.000627362	0.9851	0.0335922	reported	textfile	10	31280845	0.0222	4.66e-09	743893
rs310597	G	A	G	A	0.1152	0.0275623	0.201055	0.0215575	reported	textfile	7	150873046	0.0181	2.18e-10	735431
rs311564	A	G	A	G	-0.133	-0.0221123	0.323389	0.0223918	reported	textfile	2	86293498	0.0183	4.23e-13	735759
rs3117736	T	C	T	C	0.2374	0.00422714	0.867551	0.0253472	reported	textfile	5	157462999	0.0196	9.71e-34	751081
rs318712	C	T	C	T	0.2389	0.0153285	0.650497	0.0338323	reported	textfile	19	11478847	0.0334	9.17e-13	721143
rs335170	C	A	C	A	-0.113	0.00707614	0.738601	0.0212047	reported	textfile	5	122482243	0.0177	1.61e-10	746301
rs34130368	T	G	T	G	-0.2027	0.0207142	0.567342	0.0362155	reported	textfile	10	48411796	0.0284	8.77e-13	682107
rs342977	A	G	A	G	-0.1577	-0.0564161	0.0480729	0.0285402	reported	textfile	7	35459888	0.0205	1.67e-14	757172
rs34413141	A	T	A	T	-0.1808	-0.0526739	0.0931987	0.0313767	reported	textfile	18	777282	0.0227	1.49e-15	739428
rs34517439	A	C	A	C	-0.2514	0.0136198	0.667992	0.0317547	reported	textfile	1	78450517	0.0279	2.02e-19	685131
rs34587839	A	G	A	G	-0.1669	0.0154446	0.593238	0.0289143	reported	textfile	20	32300671	0.0244	8.22e-12	731243
rs34645159	A	G	A	G	-0.133	-0.0208356	0.326802	0.0212483	reported	textfile	1	1724366	0.0174	2.07e-14	739645
rs347585	T	C	T	C	0.1506	0.0157043	0.489321	0.0227141	reported	textfile	3	11286220	0.0189	1.57e-15	752444
rs35091929	C	T	C	T	-0.1828	0.00457013	0.830954	0.021408	reported	textfile	8	10693492	0.0177	6.46e-25	752666
rs35213536	T	G	T	G	0.2044	0.031909	0.194922	0.0246182	reported	textfile	20	62694319	0.0205	2.54e-23	722174
rs35261542	A	C	A	C	0.1196	-0.0075986	0.73667	0.022597	reported	textfile	6	20675792	0.0195	9.29e-10	751402
rs35413927	G	A	G	A	0.1274	0.0150122	0.531505	0.0239923	reported	textfile	14	53420358	0.0189	1.77e-11	744241
rs35443	C	G	C	G	-0.2661	-0.0183076	0.406497	0.0220553	reported	textfile	12	115552878	0.0178	1.2e-50	749041
rs35506078	C	T	C	T	0.1348	0.00781235	0.725981	0.0222906	reported	textfile	10	65210552	0.0183	1.54e-13	755958
rs36169093	A	G	A	G	0.1231	0.0112921	0.598151	0.0214246	reported	textfile	13	114442187	0.0179	5.56e-12	705902
rs3735533	C	T	C	T	0.487	-0.0900831	0.0132535	0.0363695	reported	textfile	7	27245893	0.0331	6.32e-49	752445
rs3743111	A	G	A	G	0.1517	0.028513	0.195598	0.0220315	reported	textfile	15	71587373	0.0178	1.62e-17	748379
rs3743369	A	G	A	G	0.104	0.00496853	0.81804	0.0215961	reported	textfile	15	92707569	0.0179	6.82e-09	749016
rs3761077	T	G	T	G	0.1726	-0.0391709	0.313575	0.0388696	reported	textfile	19	19325963	0.0283	1.04e-09	723573
rs3772219	C	A	C	A	-0.1754	-0.0104316	0.657351	0.0235171	reported	textfile	3	56771251	0.0185	2.94e-21	752385
rs3774702	A	G	A	G	0.147	0.0684014	0.0373018	0.0328466	reported	textfile	3	63856870	0.0228	1.18e-10	747892
rs3776299	A	G	A	G	0.1266	0.0238207	0.262835	0.0212739	reported	textfile	5	142507651	0.0175	5.06e-13	736448
rs3785837	A	G	A	G	0.1453	0.0493669	0.045547	0.0246888	reported	textfile	17	59468942	0.0213	9.57e-12	690571
rs3798293	G	A	G	A	0.1328	-0.0260779	0.337169	0.0271708	reported	textfile	6	97033370	0.021	2.7e-10	750015
rs3802230	A	C	A	C	-0.1605	-0.0641158	0.00261348	0.0213017	reported	textfile	8	143992864	0.0174	2.75e-20	750331
rs3802517	A	T	A	T	0.1286	-0.0247394	0.250214	0.0215157	reported	textfile	10	28233469	0.0173	9.29e-14	756577
rs3807101	T	C	T	C	-0.1743	0.049349	0.10991	0.0308702	reported	textfile	7	80393418	0.0265	4.57e-11	747702
rs3861113	A	C	A	C	0.2126	0.0441458	0.220169	0.0360057	reported	textfile	13	72364382	0.0322	3.95e-11	738296
rs3864004	A	G	A	G	0.1004	-0.00963276	0.651691	0.0213391	reported	textfile	3	41240177	0.0173	6.28e-09	754187
rs3916033	T	C	T	C	-0.1233	0.0228978	0.286771	0.0214956	reported	textfile	17	44889703	0.0185	2.41e-11	675540
rs3918226	T	C	T	C	0.6117	0.137554	0.000726842	0.0407056	reported	textfile	7	150690176	0.0329	5.31e-77	699120
rs3943093	T	C	T	C	0.2477	-0.0327893	0.15544	0.0230817	reported	textfile	1	243458502	0.0184	3.94e-41	753547
rs4074812	A	G	A	G	-0.1336	0.020283	0.341929	0.0213424	reported	textfile	8	141883529	0.0175	2.07e-14	746744
rs4077158	C	T	C	T	0.1832	0.0126711	0.550931	0.0212472	reported	textfile	3	133942941	0.0173	3.09e-26	755718
rs4141663	T	C	T	C	-0.1496	-0.00488942	0.819377	0.0214123	reported	textfile	3	124551967	0.0175	1.41e-17	751103
rs4244200	C	G	C	G	-0.1215	0.0120027	0.60746	0.0233651	reported	textfile	3	196226059	0.0193	3.23e-10	743867
rs4245930	A	G	A	G	-0.1219	0.0204974	0.340641	0.0215106	reported	textfile	4	109038654	0.018	1.14e-11	751236
rs4284362	A	C	A	C	-0.1586	-0.0202054	0.363966	0.0222567	reported	textfile	10	45377839	0.0194	3.24e-16	736332
rs4295	G	C	G	C	-0.1802	-0.0234789	0.280942	0.021776	reported	textfile	17	61556298	0.018	1.71e-23	737075
rs4306343	T	A	T	A	0.317	-0.00679095	0.805116	0.0275236	reported	textfile	12	20190630	0.0193	8.22e-61	756907
rs4362428	A	C	A	C	-0.1127	-0.048463	0.0266987	0.0218706	reported	textfile	17	2090341	0.0176	1.45e-10	755326
rs440454	G	A	G	A	0.2602	-0.0475925	0.0432494	0.0235455	reported	textfile	6	31927342	0.0192	7.52e-42	723175
rs4424827	T	C	T	C	-0.0981	-0.000551553	0.980198	0.022222	reported	textfile	14	35110857	0.0175	2.11e-08	750823
rs4507125	C	A	C	A	0.1244	0.0209984	0.41556	0.0257919	reported	textfile	2	239864732	0.0211	3.6e-09	753156
rs4507656	G	C	G	C	0.1487	-0.0151804	0.489757	0.0219784	reported	textfile	7	22156538	0.0199	8.69e-14	667107
rs45474499	T	C	T	C	0.3562	0.0391757	0.371712	0.0438565	reported	textfile	16	66914492	0.0415	8.5e-18	744121
rs4556017	T	C	T	C	-0.1601	-0.0344004	0.217678	0.0279059	reported	textfile	7	100632790	0.0247	9.66e-11	731974
rs4615669	G	A	G	A	0.114	-0.00709537	0.739627	0.0213494	reported	textfile	9	21818674	0.0174	6.1e-11	753029
rs4645335	G	A	G	A	-0.1142	-0.0175576	0.421674	0.0218509	reported	textfile	5	3704761	0.0185	7.04e-10	733999
rs4675682	C	T	C	T	0.1409	-0.0242106	0.253432	0.0211991	reported	textfile	2	208402750	0.0173	4.49e-16	748599
rs4704514	T	C	T	C	0.1087	0.0212091	0.357265	0.0230386	reported	textfile	5	77820081	0.0193	1.71e-08	743153
rs4739832	C	A	C	A	-0.1323	0.00276359	0.897039	0.0213566	reported	textfile	8	82812019	0.0176	5.81e-14	749088
rs4743021	C	T	C	T	0.108	0.00775093	0.730653	0.0225149	reported	textfile	9	109414561	0.0194	2.41e-08	696999
rs4756779	G	A	G	A	0.1456	-0.0128442	0.639234	0.0273999	reported	textfile	11	14225304	0.0227	1.48e-10	752951
rs4814837	T	C	T	C	-0.1003	0.00252027	0.914946	0.0235975	reported	textfile	20	19241680	0.0184	4.62e-08	743050
rs4873492	T	C	T	C	0.1401	-0.0135347	0.634413	0.0284627	reported	textfile	8	51947549	0.0231	1.28e-09	741822
rs488834	T	C	T	C	-0.1931	-0.0152798	0.534705	0.0246115	reported	textfile	1	10767902	0.0208	1.94e-20	719538
rs4890499	A	G	A	G	0.1131	0.0127025	0.591741	0.0236848	reported	textfile	18	42585761	0.0199	1.33e-08	750429
rs4891258	G	A	G	A	0.1159	-0.0170998	0.459	0.0230925	reported	textfile	18	72995537	0.0187	5.72e-10	745722
rs4903064	C	T	C	T	-0.1543	-0.00266726	0.925472	0.0285138	reported	textfile	14	73279420	0.0206	7.84e-14	741317
rs4909314	A	T	A	T	0.1339	-0.00955277	0.652616	0.0212222	reported	textfile	8	135623798	0.0177	3.41e-14	755901
rs4926499	C	G	C	G	0.1694	-0.0210421	0.433097	0.0268427	reported	textfile	1	249155909	0.0248	9.37e-12	633795
rs4926901	A	G	A	G	0.0984	0.0403684	0.0789532	0.0229785	reported	textfile	1	48025824	0.018	4.82e-08	749102
rs4926923	C	T	C	T	-0.1918	-0.0239041	0.566162	0.0416657	reported	textfile	1	48109225	0.0308	4.75e-10	733125
rs4930295	G	C	G	C	-0.2418	-0.0831504	0.00211276	0.0270504	reported	textfile	11	65390554	0.0209	5.54e-31	746851
rs4932373	C	A	C	A	0.3664	0.0208045	0.386931	0.024046	reported	textfile	15	91429287	0.0189	7.71e-84	721211
rs4936099	A	C	A	C	0.1745	0.0120238	0.582212	0.0218551	reported	textfile	11	130280725	0.0178	1.16e-22	738518
rs4952668	A	G	A	G	-0.192	0.012931	0.555231	0.0219192	reported	textfile	2	43386568	0.018	1.13e-26	740369
rs4954192	T	C	T	C	-0.1225	-0.0188478	0.383283	0.0216178	reported	textfile	2	135632981	0.0179	8.15e-12	733535
rs5012479	G	T	G	T	-0.0956	0.0113762	0.60476	0.0219802	reported	textfile	6	109630096	0.0174	3.66e-08	748189
rs504217	T	C	T	C	0.2745	0.0898235	0.00831266	0.0340356	reported	textfile	11	72006086	0.0335	2.51e-16	742032
rs504691	A	C	A	C	-0.1177	-0.0455773	0.0351998	0.0216411	reported	textfile	6	72206620	0.0177	3.14e-11	742931
rs509067	C	T	C	T	0.1436	-0.00102651	0.96219	0.0216538	reported	textfile	6	117462040	0.0175	2.65e-16	753420
rs520592	G	T	G	T	0.1727	-0.00475572	0.886727	0.033386	reported	textfile	12	69939355	0.0248	3.51e-12	754799
rs544012	G	T	G	T	-0.1143	-0.0371458	0.154595	0.0260949	reported	textfile	13	110878639	0.0201	1.37e-08	713287
rs55684003	G	A	G	A	-0.122	-0.0243222	0.33529	0.0252433	reported	textfile	13	97988689	0.0189	1.01e-10	751622
rs55770741	T	C	T	C	-0.1281	-0.00958473	0.658605	0.0216928	reported	textfile	5	96220087	0.0175	2.2e-13	748267
rs55857306	A	G	A	G	-0.5224	0.011497	0.702532	0.0301042	reported	textfile	1	11895795	0.0235	5.05e-109	753633
rs55868524	A	G	A	G	0.1443	0.0198815	0.365367	0.021964	reported	textfile	17	7170665	0.0178	5.54e-16	745814
rs55944332	G	A	G	A	0.2365	0.0420162	0.0852177	0.0244112	reported	textfile	2	145726621	0.0204	3.27e-31	748575
rs55993676	T	G	T	G	-0.2097	-0.0604849	0.00549933	0.0217867	reported	textfile	5	173303392	0.0191	3.82e-28	750712
rs56256111	A	G	A	G	0.1926	0.0328452	0.256079	0.0289205	reported	textfile	13	41478963	0.0263	2.6e-13	663503
rs56809883	T	G	T	G	0.1102	0.022566	0.362136	0.0247624	reported	textfile	2	37886495	0.0199	3.03e-08	736797
rs57708073	G	A	G	A	-0.1907	0.00271038	0.902653	0.0221598	reported	textfile	15	79066653	0.0214	4.73e-19	641539
rs57748895	T	A	T	A	0.6627	0.0510096	0.601318	0.0976248	reported	textfile	1	115826169	0.0666	2.49e-23	726586
rs58693787	G	A	G	A	-0.1584	0.0290715	0.202583	0.022815	reported	textfile	18	48141710	0.0202	3.82e-15	749793
rs5992929	T	C	T	C	0.1684	-0.0260735	0.288904	0.0245853	reported	textfile	22	18451977	0.0193	3.07e-18	745810
rs602521	A	G	A	G	0.1351	-0.00361824	0.881316	0.0242346	reported	textfile	1	227311066	0.0195	3.97e-12	756589
rs6026739	T	A	T	A	0.5032	-0.0121074	0.668984	0.0283186	reported	textfile	20	57739469	0.0266	1.49e-79	743543
rs6031431	G	A	G	A	0.1153	0.010175	0.63229	0.0212641	reported	textfile	20	42795152	0.0175	4.94e-11	737737
rs604723	C	T	C	T	0.3848	0.00925704	0.702988	0.0242782	reported	textfile	11	100610546	0.0194	2.32e-87	747035
rs6058261	A	C	A	C	-0.1201	-0.062555	0.00554472	0.0225541	reported	textfile	20	30235470	0.0195	6.83e-10	751199
rs6062477	T	C	T	C	0.1191	-0.0278789	0.213159	0.022394	reported	textfile	20	62287600	0.0177	1.81e-11	736408
rs6078393	G	T	G	T	-0.1205	-0.0269662	0.210724	0.0215458	reported	textfile	20	11908101	0.0176	7.66e-12	750283
rs6108168	A	C	A	C	-0.1901	0.0220641	0.38495	0.0253957	reported	textfile	20	8626271	0.0199	1.1e-21	751295
rs61789369	G	A	G	A	0.3039	-0.0178007	0.693675	0.045194	reported	textfile	4	2265295	0.0436	3.06e-12	721744
rs61909958	G	C	G	C	-0.1275	0.00347834	0.912156	0.0315298	reported	textfile	11	96151677	0.0228	2.21e-08	710591
rs61912333	G	C	G	C	-0.1191	0.0323523	0.131343	0.021442	reported	textfile	12	19554817	0.0176	1.13e-11	730115
rs61917655	T	C	T	C	0.2246	-0.0422738	0.240635	0.0360267	reported	textfile	12	48210787	0.0297	3.72e-14	714330
rs61948065	C	A	C	A	0.1737	-0.0323764	0.31018	0.0319028	reported	textfile	13	25255052	0.027	1.17e-10	729675
rs62030049	G	A	G	A	-0.1336	-0.0228528	0.314102	0.0227018	reported	textfile	16	50572709	0.0209	1.55e-10	713578
rs62155750	G	A	G	A	0.2177	-0.0324207	0.130621	0.0214471	reported	textfile	2	96491456	0.0196	8.27e-29	693762
rs62158170	G	A	G	A	-0.1645	-0.0205915	0.432536	0.0262359	reported	textfile	2	114082175	0.0211	6.63e-15	740736
rs62234672	A	C	A	C	0.1248	-0.0079111	0.782571	0.0286665	reported	textfile	3	16592069	0.0229	4.92e-08	742956
rs62301873	G	A	G	A	0.1734	-0.00442077	0.883167	0.0300823	reported	textfile	4	40603821	0.0284	1.06e-09	739835
rs62378003	T	C	T	C	-0.1714	-0.0239355	0.472938	0.0333499	reported	textfile	5	89514206	0.028	8.9e-10	715932
rs62413546	T	C	T	C	-0.1877	0.007408	0.815986	0.0318335	reported	textfile	6	56012664	0.032	4.58e-09	712666
rs62434124	T	C	T	C	-0.4853	-0.0519339	0.130014	0.0343013	reported	textfile	6	150999751	0.0338	7.83e-47	754819
rs62503324	T	C	T	C	0.2033	0.0096639	0.689525	0.02419	reported	textfile	8	23400615	0.0204	2.11e-23	742283
rs6271	T	C	T	C	-0.4313	-0.0285314	0.503023	0.0426006	reported	textfile	9	136522274	0.0352	1.72e-34	677959
rs636202	C	T	C	T	-0.1023	0.000313952	0.988234	0.0212892	reported	textfile	6	139843583	0.0174	4.4e-09	741076
rs6464165	C	T	C	T	0.217	0.0244562	0.33508	0.0253713	reported	textfile	7	151413124	0.0195	7.34e-29	734976
rs6487076	G	A	G	A	-0.174	-0.0531295	0.0591017	0.028149	reported	textfile	12	20470857	0.0209	8.69e-17	743926
rs6546810	C	T	C	T	0.12	0.01418	0.515076	0.0217833	reported	textfile	2	73389716	0.0181	3.16e-11	751949
rs6556384	A	C	A	C	-0.152	0.0550506	0.0411661	0.0269611	reported	textfile	5	158418952	0.0221	5.91e-12	751623
rs6580970	T	C	T	C	-0.1661	-0.0447859	0.0397338	0.0217776	reported	textfile	12	54434277	0.0191	4.03e-18	734146
rs6602177	T	C	T	C	-0.1203	-0.0191226	0.414817	0.0234506	reported	textfile	10	17167141	0.0207	6.52e-09	632213
rs66682451	G	A	G	A	-0.1348	0.0279883	0.293326	0.0266339	reported	textfile	11	107097540	0.0194	3.44e-12	753040
rs66887589	C	T	C	T	0.161	0.07296	0.000592898	0.0212412	reported	textfile	4	120509279	0.0174	1.83e-20	747526
rs6715901	A	G	A	G	-0.1377	-0.01064	0.617037	0.0212777	reported	textfile	2	179650954	0.0174	2.76e-15	738247
rs672272	T	C	T	C	-0.1851	-0.0264434	0.215075	0.02133	reported	textfile	20	10488159	0.0178	2.77e-25	742737
rs6735275	C	T	C	T	-0.1225	0.00065234	0.97835	0.0240388	reported	textfile	2	174013819	0.0194	2.62e-10	753641
rs6763931	A	G	A	G	0.1383	-0.00424384	0.841965	0.0212852	reported	textfile	3	141102833	0.0173	1.48e-15	757223
rs6777317	A	G	A	G	0.1249	-0.0177793	0.428343	0.0224478	reported	textfile	3	197070959	0.0195	1.51e-10	719344
rs6779368	G	A	G	A	0.1791	0.0616603	0.0066112	0.0227042	reported	textfile	3	185298868	0.0184	2.28e-22	739299
rs6795735	T	C	T	C	-0.1438	0.000633529	0.977172	0.0221396	reported	textfile	3	64705365	0.0176	3.05e-16	747329
rs6800730	G	A	G	A	0.2476	0.0141904	0.579557	0.025613	reported	textfile	3	48174210	0.0185	8e-41	744170
rs68085857	T	C	T	C	0.191	0.0434642	0.0816883	0.0249655	reported	textfile	1	217737629	0.0205	9.82e-21	745703
rs682681	C	T	C	T	0.1454	-0.00559339	0.798079	0.0218633	reported	textfile	13	22294062	0.0185	4.47e-15	735911
rs6875967	G	A	G	A	-0.1344	0.0174986	0.434063	0.0223694	reported	textfile	5	50878292	0.0181	1.21e-13	750536
rs6905288	A	G	A	G	0.1759	-0.0324492	0.131783	0.0215308	reported	textfile	6	43758873	0.0179	7.79e-23	720356
rs6934891	A	G	A	G	0.1275	0.00997056	0.643256	0.0215276	reported	textfile	6	22139729	0.0177	5.21e-13	739396
rs6961048	G	C	G	C	0.2729	-0.031827	0.306889	0.0311489	reported	textfile	7	27328187	0.0286	1.28e-21	750434
rs6983239	T	G	T	G	0.1159	0.0411732	0.131938	0.0273303	reported	textfile	8	72507296	0.0211	3.71e-08	739902
rs7012891	C	T	C	T	0.1391	0.0401871	0.142415	0.0273967	reported	textfile	8	126514676	0.0205	1.2e-11	737520
rs710249	C	G	C	G	0.1501	-0.00322209	0.881828	0.0216754	reported	textfile	1	43869235	0.0174	6.43e-18	755954
rs7106104	C	T	C	T	0.1186	0.000978471	0.967101	0.0237238	reported	textfile	11	111635655	0.0193	7.72e-10	747983
rs710698	G	A	G	A	-0.1059	-0.00762222	0.732917	0.0223364	reported	textfile	12	70369918	0.0176	1.88e-09	748167
rs7115331	G	T	G	T	0.1266	0.0185996	0.447651	0.0244945	reported	textfile	11	76218590	0.0192	3.91e-11	750750
rs7132012	G	A	G	A	-0.1563	-0.0061677	0.791238	0.0233003	reported	textfile	12	8832203	0.0185	3.17e-17	748499
rs7134440	T	C	T	C	0.2278	0.0300894	0.419307	0.0372567	reported	textfile	12	53450097	0.0323	1.75e-12	719081
rs7137828	T	C	T	C	-0.5027	-0.0450494	0.0367883	0.0215744	reported	textfile	12	111932800	0.0176	4.8e-180	729734
rs7155504	C	T	C	T	-0.2286	0.0882161	0.131028	0.0584189	reported	textfile	14	36158828	0.0317	5.16e-13	724869
rs7192407	C	T	C	T	-0.1019	0.0220717	0.300056	0.0212983	reported	textfile	16	49783926	0.0174	4.53e-09	749023
rs7217916	G	A	G	A	-0.1111	-0.017873	0.440078	0.0231497	reported	textfile	17	76769434	0.0179	5.63e-10	739704
rs722783	A	G	A	G	-0.2093	0.0273891	0.330004	0.0281172	reported	textfile	8	120442287	0.0208	9.03e-24	754634
rs7235890	T	G	T	G	-0.1692	-0.0481676	0.232329	0.0403286	reported	textfile	18	55732115	0.0288	4.12e-09	734188
rs7257694	T	C	T	C	0.1837	0.0351771	0.104352	0.0216593	reported	textfile	19	30314666	0.0178	6.28e-25	740298
rs7259285	A	G	A	G	0.105	-0.0128361	0.545574	0.0212376	reported	textfile	19	17153149	0.0176	2.65e-09	735921
rs72613227	T	A	T	A	0.1884	0.0181443	0.579257	0.0327237	reported	textfile	6	106320771	0.0285	3.87e-11	633969
rs7265695	C	T	C	T	-0.1967	-0.00220604	0.925342	0.0235421	reported	textfile	20	40043096	0.0219	2.48e-19	749461
rs72683923	C	T	C	T	-0.5325	-0.0746057	0.467897	0.102776	reported	textfile	14	50735947	0.0635	5.02e-17	690401
rs72704264	C	G	C	G	0.117	-0.0543613	0.0499287	0.0277272	reported	textfile	1	145713305	0.0212	3.6e-08	730521
rs72719149	C	T	C	T	0.1279	0.0600857	0.00990581	0.0232972	reported	textfile	4	144043336	0.0186	6.34e-12	752133
rs72831343	G	T	G	T	-0.4936	-0.0156611	0.653769	0.0349163	reported	textfile	10	63515681	0.0248	4.77e-88	750244
rs72842207	T	C	T	C	-0.2112	-0.0097453	0.702199	0.0254876	reported	textfile	10	121433675	0.0211	1.1e-23	752747
rs72976750	C	T	C	T	0.1718	-0.00424863	0.888453	0.0302906	reported	textfile	4	86725684	0.0251	7.37e-12	743265
rs7299936	A	G	A	G	0.1759	0.0427831	0.0594812	0.0227012	reported	textfile	12	115934000	0.0175	1.11e-23	751152
rs73033340	G	A	G	A	-0.5312	0.0489229	0.195858	0.0378237	reported	textfile	7	1195692	0.0525	5.06e-24	638099
rs73036520	C	G	C	G	0.1557	-0.0139272	0.550268	0.0233147	reported	textfile	19	45749484	0.0202	1.34e-14	731288
rs73046792	A	G	A	G	-0.1518	0.108326	0.00107731	0.0331322	reported	textfile	19	49605705	0.0245	5.87e-10	707535
rs7321688	A	C	A	C	0.1507	0.00408065	0.870489	0.0250289	reported	textfile	13	115000365	0.0205	1.99e-13	753284
rs7324697	A	C	A	C	0.1047	-0.0470426	0.0348626	0.0222956	reported	textfile	13	58259492	0.0185	1.59e-08	748881
rs73276406	C	G	C	G	0.1564	-0.054306	0.0565002	0.0284748	reported	textfile	8	96021760	0.0246	1.99e-10	751192
rs7350752	A	G	A	G	-0.1504	-0.0034843	0.912996	0.0318899	reported	textfile	14	21841154	0.0268	1.97e-08	732438
rs7427249	A	G	A	G	-0.1098	0.021834	0.308684	0.0214483	reported	textfile	3	37572489	0.0176	4.34e-10	747032
rs74439044	C	T	C	T	0.3496	-0.0292524	0.316595	0.0292091	reported	textfile	17	7781019	0.0294	1.38e-32	744437
rs751984	C	T	C	T	-0.3937	0.0444541	0.114982	0.0282035	reported	textfile	11	61278246	0.0275	1.38e-46	725682
rs7524019	T	C	T	C	0.1036	0.0486655	0.023915	0.0215478	reported	textfile	1	167367193	0.0174	2.6e-09	742285
rs75507123	T	G	T	G	-0.1434	0.0186795	0.57939	0.0337006	reported	textfile	12	5417856	0.0261	3.94e-08	744384
rs75511781	G	A	G	A	0.3721	0.0133359	0.737536	0.0397945	reported	textfile	7	131323710	0.047	2.45e-15	647601
rs7569128	A	C	A	C	0.1981	0.00520088	0.887311	0.0367017	reported	textfile	2	191446691	0.0225	1.22e-18	751075
rs7572130	G	A	G	A	0.1796	-0.00521297	0.851461	0.0278389	reported	textfile	2	164460947	0.0287	4.12e-10	741558
rs7576060	T	C	T	C	-0.1017	-0.0138126	0.53279	0.0221443	reported	textfile	2	188073163	0.0181	2.05e-08	750179
rs7611674	G	T	G	T	-0.1576	0.00392731	0.905462	0.0330682	reported	textfile	3	179169230	0.0223	1.67e-12	719943
rs7623706	G	A	G	A	-0.0975	-0.0292003	0.169998	0.0212798	reported	textfile	3	74712754	0.0176	2.83e-08	741647
rs76326501	C	A	C	A	-0.3618	0.030439	0.443635	0.039734	reported	textfile	2	43167878	0.0305	2.17e-32	728595
rs76452347	T	C	T	C	-0.2246	0.0160119	0.566217	0.0279131	reported	textfile	9	35906471	0.0229	9.37e-23	660811
rs76785130	G	A	G	A	0.4285	0.11888	0.416026	0.146164	reported	textfile	6	121813835	0.0662	9.36e-11	683304
rs7694000	T	A	T	A	0.0965	0.0441093	0.0379167	0.0212497	reported	textfile	4	95324968	0.0175	3.47e-08	740627
rs76954792	T	C	T	C	0.1213	0.0330804	0.172321	0.0242385	reported	textfile	17	30033514	0.0208	5.06e-09	733812
rs7788746	T	G	T	G	-0.1644	-0.034752	0.125243	0.0226673	reported	textfile	7	99612405	0.0183	3.19e-19	751491
rs77924615	A	G	A	G	-0.3163	-0.0578504	0.0244799	0.0257169	reported	textfile	16	20392332	0.0224	3.72e-45	707708
rs7800558	C	T	C	T	-0.096	-0.0601702	0.00504208	0.0214562	reported	textfile	7	140242661	0.0175	4.46e-08	748024
rs7805035	A	T	A	T	0.134	-0.0121125	0.575831	0.0216495	reported	textfile	7	25965890	0.0176	2.4e-14	752384
rs78151625	C	T	C	T	0.1869	-0.00804997	0.758241	0.0261539	reported	textfile	3	158316726	0.0233	1.04e-15	751211
rs78256308	G	T	G	T	-0.4113	0.0568168	0.425698	0.0713265	reported	textfile	1	50814474	0.0657	3.73e-10	704016
rs786921	A	G	A	G	-0.1145	0.0397931	0.0755544	0.0223923	reported	textfile	1	89286673	0.0176	8.63e-11	746372
rs78809139	A	G	A	G	-0.2281	0.0760577	0.0432663	0.0376313	reported	textfile	3	154674943	0.0288	2.58e-15	749878
rs78909293	C	T	C	T	-0.321	0.109193	0.156503	0.0770634	reported	textfile	5	148335250	0.0429	7.31e-14	723119
rs79044887	G	C	G	C	-0.2427	-0.0651303	0.0783466	0.0369983	reported	textfile	20	47427831	0.0245	4.01e-23	751791
rs7926335	T	C	T	C	0.1804	0.00612434	0.802972	0.0245462	reported	textfile	11	16917869	0.0195	2.05e-20	752891
rs79286081	A	G	A	G	-0.1631	0.0632753	0.233535	0.0531144	reported	textfile	16	86555837	0.0299	4.83e-08	703702
rs7933758	T	C	T	C	-0.1138	-0.0386851	0.0978228	0.0233675	reported	textfile	11	31000774	0.0191	2.58e-09	727179
rs7938342	A	T	A	T	0.2672	0.0375187	0.0803693	0.021457	reported	textfile	11	1887806	0.0181	1.92e-49	712069
rs7959649	C	T	C	T	-0.1166	0.00908234	0.715942	0.0249593	reported	textfile	12	67783108	0.0202	8.14e-09	750082
rs7967705	C	T	C	T	-0.2694	0.00742602	0.736373	0.0220579	reported	textfile	12	50511408	0.0178	1.54e-51	750354
rs79724577	C	A	C	A	-0.1362	0.0035653	0.940841	0.0480412	reported	textfile	17	43463493	0.023	3.47e-09	725066
rs79889784	T	G	T	G	-0.3941	-0.0841818	0.540166	0.137426	reported	textfile	11	1702117	0.0717	3.86e-08	643152
rs7992292	A	G	A	G	0.1367	-0.0103793	0.729634	0.0300316	reported	textfile	13	41968013	0.0231	3.19e-09	733862
rs80095680	G	A	G	A	0.1566	0.0272907	0.2439	0.0234196	reported	textfile	16	30902353	0.0198	2.81e-15	738730
rs8014182	T	C	T	C	-0.1942	-0.014728	0.64602	0.0320664	reported	textfile	14	103859962	0.0257	3.94e-14	751254
rs8078510	A	G	A	G	-0.1277	-0.00259656	0.91551	0.0244747	reported	textfile	17	47045862	0.0197	9.84e-11	735314
rs824523	A	C	A	C	0.1226	-0.0429257	0.0823247	0.0247075	reported	textfile	2	19707855	0.0183	2.26e-11	749013
rs881858	A	G	A	G	0.1553	0.0459234	0.04492	0.0228998	reported	textfile	6	43806609	0.0191	4.65e-16	730234
rs882624	T	C	T	C	-0.1571	2.81e-05	0.998991	0.0222034	reported	textfile	1	201735913	0.0185	2.33e-17	736972
rs908951	T	C	T	C	-0.1983	0.00605119	0.780745	0.0217395	reported	textfile	16	89697625	0.0181	7.73e-28	699053
rs917522	T	C	T	C	0.1665	0.0419582	0.201558	0.0328537	reported	textfile	16	4097222	0.0273	1.04e-09	746262
rs926335	T	C	T	C	-0.1215	0.0119147	0.575864	0.0212977	reported	textfile	22	28046423	0.0175	3.37e-12	741871
rs9286351	G	A	G	A	0.1412	-0.0151355	0.47734	0.0213	reported	textfile	4	138441530	0.0177	1.61e-15	739807
rs9289557	T	C	T	C	-0.119	0.00673961	0.801983	0.0268744	reported	textfile	3	138071604	0.0207	8.68e-09	691260
rs9326869	C	T	C	T	-0.1096	-0.0208878	0.365894	0.0231011	reported	textfile	5	112349070	0.02	3.99e-08	757052
rs9365555	G	A	G	A	-0.1254	-0.0265449	0.257465	0.0234412	reported	textfile	6	163757127	0.0187	1.96e-11	733794
rs9368	A	C	A	C	0.1121	0.0254691	0.257786	0.0225064	reported	textfile	12	56988342	0.0178	3.24e-10	745042
rs9399137	C	T	C	T	-0.1148	-0.0139459	0.534701	0.0224628	reported	textfile	6	135419018	0.0197	5.83e-09	750369
rs9406076	T	C	T	C	0.101	0.0108534	0.620417	0.0219145	reported	textfile	6	8023804	0.0185	4.65e-08	748207
rs9419374	G	A	G	A	-0.1164	-0.0512415	0.0185144	0.0217571	reported	textfile	10	133729749	0.0185	3.44e-10	713598
rs9467545	T	A	T	A	0.2545	0.0178015	0.556965	0.0303078	reported	textfile	6	25638464	0.0237	7.39e-27	754563
rs9478282	T	C	T	C	-0.1994	0.0521385	0.0552663	0.0272011	reported	textfile	6	152398669	0.0279	8.7e-13	740219
rs9508495	T	C	T	C	-0.1944	-0.0109995	0.619649	0.0221608	reported	textfile	13	30146201	0.0204	1.34e-21	741191
rs951914	C	G	C	G	0.1904	0.000370865	0.986759	0.0223472	reported	textfile	8	25878995	0.0193	5.06e-23	741907
rs9526707	A	G	A	G	-0.1217	-0.0329824	0.147527	0.0227729	reported	textfile	13	51489186	0.0186	6.59e-11	744308
rs962369	C	T	C	T	-0.1684	0.0594117	0.00794511	0.0223824	reported	textfile	11	27734420	0.0189	6.02e-19	745346
rs964941	A	G	A	G	0.1726	0.00585341	0.784379	0.0213928	reported	textfile	1	228193857	0.0174	3.31e-23	741437
rs9791312	C	A	C	A	0.1225	-0.0029266	0.895426	0.0222653	reported	textfile	6	143142313	0.0184	2.89e-11	730628
rs9841978	A	G	A	G	0.1766	-0.00373518	0.866656	0.0222454	reported	textfile	3	53730735	0.0185	1.12e-21	748958
rs9889262	A	T	A	T	0.2283	0.0693969	0.00114813	0.0213433	reported	textfile	17	47398070	0.018	7.11e-37	749609
rs9893005	G	C	G	C	0.1205	0.0268799	0.208428	0.0213689	reported	textfile	17	16225506	0.0176	7.9e-12	732316
rs9900637	A	C	A	C	0.0992	-0.034135	0.10896	0.021296	reported	textfile	17	3951975	0.0176	1.73e-08	731134
rs990619	G	C	G	C	0.1592	0.0244298	0.256629	0.0215355	reported	textfile	4	156507678	0.0173	2.9e-20	755900
rs9918907	G	A	G	A	0.1188	0.00512467	0.843646	0.0259829	reported	textfile	8	124816862	0.021	1.59e-08	750643
rs9932220	A	G	A	G	-0.1591	0.00656688	0.798198	0.0256841	reported	textfile	16	51758116	0.021	3.76e-14	750858
rs9937801	C	T	C	T	-0.1554	-0.00991385	0.650585	0.0218873	reported	textfile	16	21088130	0.0174	4.81e-19	753737
rs10048404	T	C	T	C	-0.1096	0.0107258	0.672839	0.0254013	reported	textfile	18	54578482	0.0183	2e-09	727764
rs10054208	T	C	T	C	0.1187	0.0194303	0.423643	0.0242843	reported	textfile	5	55688992	0.0185	1.49e-10	711274
rs10062049	T	C	T	C	0.2208	0.0293771	0.378826	0.0333807	reported	textfile	5	61553881	0.0255	4.5e-18	736850
rs1006545	T	G	T	G	0.3633	0.00615122	0.899894	0.0488985	reported	textfile	10	102553647	0.0275	7.96e-40	749387
rs10069690	T	C	T	C	0.1615	0.0510651	0.0462424	0.02562	reported	textfile	5	1279790	0.021	1.42e-14	673539
rs10087280	G	A	G	A	-0.1381	-0.0357747	0.28973	0.0337907	reported	textfile	8	49391836	0.0232	2.54e-09	753232
rs10164193	G	T	G	T	0.2196	-0.0394258	0.436826	0.0507042	reported	textfile	18	31161426	0.0327	1.87e-11	745275
rs10279432	A	C	A	C	0.1178	-0.00547642	0.821767	0.0243102	reported	textfile	7	7279010	0.018	5.73e-11	741646
rs1035673	C	T	C	T	-0.1625	0.0574783	0.0150404	0.0236399	reported	textfile	2	218675533	0.0176	3e-20	752098
rs1039897	A	G	A	G	-0.1085	-0.0199237	0.416858	0.02454	reported	textfile	2	220337196	0.0183	3.26e-09	735060
rs1044608	G	C	G	C	0.2018	0.0191316	0.58486	0.0350204	reported	textfile	7	150502016	0.0339	2.76e-09	706706
rs1044822	T	C	T	C	-0.1334	-0.0351844	0.338288	0.0367441	reported	textfile	2	230629138	0.0243	4.14e-08	750416
rs10490923	A	G	A	G	0.1533	0.0241895	0.554845	0.0409633	reported	textfile	10	124214251	0.0262	5.02e-09	753076
rs10491713	T	G	T	G	-0.1219	-0.0300162	0.310851	0.0296182	reported	textfile	9	2506236	0.0217	2.05e-08	752639
rs1049212	G	A	G	A	0.1788	0.005369	0.822114	0.0238807	reported	textfile	16	4932929	0.0175	1.3e-24	753142
rs10493408	A	C	A	C	0.1584	-0.0150428	0.651337	0.0332875	reported	textfile	1	66992054	0.0255	5.09e-10	748257
rs10500932	A	G	A	G	0.2784	-0.0286926	0.450558	0.0380294	reported	textfile	11	22501446	0.0333	5.79e-17	745421
rs10759697	A	G	A	G	0.1308	-0.00889224	0.704685	0.0234622	reported	textfile	9	117172307	0.0173	3.93e-14	753578
rs10776752	T	G	T	G	0.4573	0.0794693	0.00987188	0.0307987	reported	textfile	1	113044328	0.033	1.25e-43	733604
rs10804330	C	T	C	T	-0.1331	-0.00675093	0.775411	0.0236622	reported	textfile	2	227185749	0.0176	4.6e-14	738443
rs10832586	C	A	C	A	0.3083	0.0273755	0.402775	0.0327194	reported	textfile	11	16304089	0.0216	2.53e-46	749914
rs10838702	T	G	T	G	0.2375	-0.0374149	0.143329	0.0255652	reported	textfile	11	47410888	0.0178	1.27e-40	749880
rs10873612	T	C	T	C	-0.1096	0.00396442	0.87272	0.024746	reported	textfile	15	26105602	0.0179	9.51e-10	731976
rs10941043	G	T	G	T	0.1269	-0.0362836	0.160632	0.0258624	reported	textfile	5	33194751	0.019	2.52e-11	751980
rs10980408	C	T	C	T	0.3745	-0.107046	0.308402	0.105093	reported	textfile	9	113249071	0.0477	4.17e-15	734564
rs11021221	A	T	A	T	-0.1877	-0.0456223	0.158044	0.0323177	reported	textfile	11	95308854	0.0233	6.93e-16	747649
rs11070245	G	T	G	T	0.1287	0.0125333	0.592822	0.0234377	reported	textfile	15	40317792	0.0174	1.57e-13	742988
rs11077961	G	A	G	A	-0.1073	0.0178931	0.449354	0.0236528	reported	textfile	17	81012749	0.0186	8.55e-09	702321
rs11112548	T	A	T	A	-0.2742	0.0376088	0.492966	0.0548554	reported	textfile	12	105871914	0.0443	5.8e-10	687352
rs11130602	A	G	A	G	0.1467	-0.0386354	0.105085	0.0238389	reported	textfile	3	57947168	0.0175	4.27e-17	745800
rs11141731	T	C	T	C	-0.1258	0.019062	0.50275	0.0284436	reported	textfile	9	89888472	0.0207	1.31e-09	748056
rs1114347	G	A	G	A	0.1792	0.0537614	0.0227347	0.0236017	reported	textfile	6	51834297	0.0173	3.32e-25	752682
rs11145807	G	A	G	A	-0.155	-0.0225276	0.347768	0.0239929	reported	textfile	9	139520789	0.0184	4.1e-17	690165
rs11153730	C	T	C	T	-0.1551	0.0340958	0.147328	0.0235301	reported	textfile	6	118667522	0.0173	2.57e-19	753921
rs11187838	A	G	A	G	-0.2781	0.0163772	0.506776	0.0246695	reported	textfile	10	96038686	0.0174	2.55e-57	755246
rs11191580	C	T	C	T	-0.5071	-0.0498491	0.235902	0.0420563	reported	textfile	10	104906211	0.0316	6.63e-58	755231
rs11231693	A	G	A	G	0.2223	0.0576725	0.199985	0.0450006	reported	textfile	11	63862612	0.0378	4.02e-09	730887
rs112393817	G	C	G	C	-0.116	-0.0464988	0.0962609	0.0279564	reported	textfile	2	9807226	0.0211	3.8e-08	741179
rs11245631	T	C	T	C	-0.1474	-0.0145444	0.593203	0.0272263	reported	textfile	11	50279561	0.0223	3.99e-11	725099
rs11252324	T	G	T	G	-0.2339	-0.133991	0.0129172	0.0538971	reported	textfile	10	4124568	0.0328	1.03e-12	748224
rs1133400	G	A	G	A	0.1318	0.0245458	0.43063	0.031145	reported	textfile	10	134459388	0.0215	8.3e-10	728853
rs114503346	T	C	T	C	-0.2678	0.0239443	0.731186	0.069697	reported	textfile	5	172192350	0.0426	3.1e-10	719031
rs115447786	T	C	T	C	0.2904	0.196104	0.00713132	0.0728836	reported	textfile	6	34354073	0.0455	1.75e-10	681515
rs11556924	T	C	T	C	-0.181	-0.0245093	0.325679	0.0249368	reported	textfile	7	129663496	0.0181	1.83e-23	724299
rs11578696	G	A	G	A	-0.1459	-0.0243351	0.492634	0.0354675	reported	textfile	1	156056968	0.0258	1.65e-08	725072
rs11592107	A	G	A	G	0.1203	0.0175344	0.495054	0.0256993	reported	textfile	10	122968964	0.0187	1.23e-10	751943
rs116063464	A	G	A	G	0.2017	0.0407006	0.492621	0.0593177	reported	textfile	12	109860182	0.0369	4.68e-08	731156
rs11636952	C	T	C	T	-0.3997	-0.101178	2.28e-05	0.0238869	reported	textfile	15	75114322	0.0189	5.21e-99	730670
rs11661473	A	G	A	G	0.2007	0.00803436	0.750321	0.0252482	reported	textfile	18	42177123	0.0196	1.54e-24	746718
rs11664194	A	T	A	T	-0.1078	0.0314312	0.179935	0.0234394	reported	textfile	18	20021031	0.0176	8.69e-10	734949
rs11692619	T	C	T	C	-0.1281	-0.0123485	0.603247	0.0237591	reported	textfile	2	205084439	0.0184	3.31e-12	721473
rs11721984	T	C	T	C	-0.1409	-0.0169637	0.486422	0.0243728	reported	textfile	4	38343935	0.0177	1.89e-15	727071
rs11745207	G	C	G	C	-0.1132	0.0108183	0.689608	0.0270873	reported	textfile	5	131856033	0.0199	1.29e-08	742787
rs11778153	C	T	C	T	-0.1192	-0.0369606	0.182707	0.0277384	reported	textfile	8	64503942	0.0182	5.84e-11	741514
rs1178979	C	T	C	T	-0.1504	-0.0521399	0.088734	0.0306324	reported	textfile	7	72856430	0.0221	9.96e-12	735041
rs11859505	G	A	G	A	0.1037	-0.0148359	0.535005	0.0239141	reported	textfile	16	74195719	0.0181	9.76e-09	709986
rs11923343	G	A	G	A	0.1138	-0.0224225	0.391306	0.0261562	reported	textfile	3	85668570	0.0181	3.1e-10	745933
rs11945489	T	C	T	C	-0.1392	-0.0140473	0.575823	0.0251071	reported	textfile	4	56463775	0.0192	3.99e-13	739485
rs11960210	C	T	C	T	-0.2474	0.00074013	0.975984	0.0245853	reported	textfile	5	157817634	0.018	3.36e-43	745207
rs11961593	T	C	T	C	-0.3158	0.013991	0.764865	0.0467773	reported	textfile	6	166164137	0.0349	1.49e-19	727725
rs12088448	C	A	C	A	0.1544	-0.00562258	0.815844	0.0241422	reported	textfile	1	218546170	0.0182	2.53e-17	732554
rs1212061	C	G	C	G	0.1281	-0.00655517	0.798512	0.025679	reported	textfile	5	141723403	0.0197	7.91e-11	739276
rs12149254	A	G	A	G	-0.1324	-0.0416437	0.178852	0.030978	reported	textfile	16	71458851	0.0232	1.14e-08	748191
rs12152463	T	C	T	C	0.1006	0.00911435	0.698144	0.0235011	reported	textfile	3	122100447	0.0174	8.01e-09	755122
rs1215469	C	A	C	A	0.1383	-0.00122554	0.968435	0.0309706	reported	textfile	13	80707408	0.0211	5.23e-11	720657
rs12247028	A	G	A	G	-0.1396	-0.0273547	0.25133	0.0238463	reported	textfile	10	75410052	0.0188	1.18e-13	689934
rs12258967	G	C	G	C	-0.354	0.0387776	0.17025	0.0282758	reported	textfile	10	18727959	0.0193	3.27e-75	729839
rs12321	C	G	C	G	-0.1492	-0.017599	0.463792	0.0240221	reported	textfile	22	29453193	0.0175	1.44e-17	752272
rs12337056	T	C	T	C	0.1364	-0.0667272	0.0435492	0.0330593	reported	textfile	9	628670	0.0228	2.18e-09	748591
rs12363520	A	T	A	T	0.1672	-0.0325057	0.236684	0.02747	reported	textfile	11	10692172	0.0213	4.24e-15	700677
rs12405515	T	G	T	G	-0.1698	-0.00684017	0.772161	0.0236235	reported	textfile	1	172357441	0.0174	1.92e-22	751687
rs1243876	T	C	T	C	-0.1063	-0.0170286	0.499728	0.0252307	reported	textfile	9	35693104	0.019	2.14e-08	747312
rs12503341	A	G	A	G	-0.2993	0.0232876	0.849517	0.122738	reported	textfile	4	106925311	0.0462	9.43e-11	716220
rs12509595	C	T	C	T	0.4972	-0.00791209	0.754712	0.0253241	reported	textfile	4	81182554	0.0192	1.58e-148	742981
rs12515541	T	G	T	G	0.1156	0.0448069	0.0660359	0.0243757	reported	textfile	5	57095011	0.0177	6.23e-11	752827
rs12574332	T	C	T	C	0.2072	0.0686211	0.0355427	0.0326438	reported	textfile	11	122521123	0.0266	6.14e-15	741153
rs12596630	T	C	T	C	0.2606	0.0137029	0.789447	0.0513163	reported	textfile	16	2065666	0.0314	1.03e-16	707961
rs12609484	T	G	T	G	-0.1398	0.0272923	0.248879	0.0236691	reported	textfile	19	4970593	0.0188	1.16e-13	736234
rs12627514	G	C	G	C	0.2164	0.0240915	0.339462	0.0252206	reported	textfile	21	44759440	0.0196	1.99e-28	719262
rs1263671	C	T	C	T	0.1394	0.0099896	0.754974	0.0320089	reported	textfile	2	207996447	0.0238	4.69e-09	724712
rs1265157	G	C	G	C	-0.1444	0.00948366	0.697162	0.02437	reported	textfile	6	31142265	0.0187	1.18e-14	706946
rs12656497	C	T	C	T	0.3063	-0.0111837	0.637701	0.023749	reported	textfile	5	32831939	0.0176	1.47e-67	750789
rs1265842	C	T	C	T	-0.1113	-0.0319147	0.180358	0.0238231	reported	textfile	10	28924901	0.0174	1.7e-10	741750
rs12693302	A	G	A	G	-0.2378	-0.0278214	0.261663	0.0247859	reported	textfile	2	183211443	0.0181	2.15e-39	753825
rs12728150	G	A	G	A	0.2045	0.112844	0.00831055	0.0427571	reported	textfile	1	27268737	0.0318	1.28e-10	745357
rs1275985	T	C	T	C	-0.2943	0.000334619	0.988679	0.0235821	reported	textfile	2	26911745	0.0177	2.77e-62	754106
rs12790943	T	C	T	C	-0.1002	-0.0268126	0.268645	0.0242387	reported	textfile	11	120058623	0.0175	1.14e-08	748830
rs12866098	A	G	A	G	0.1033	0.0146765	0.566638	0.0256131	reported	textfile	13	73119617	0.0186	2.73e-08	725909
rs12906962	C	T	C	T	0.2378	-0.0364374	0.129227	0.0240169	reported	textfile	15	95312071	0.0188	8.73e-37	734566
rs12919839	T	C	T	C	-0.1098	-0.0293853	0.235311	0.0247604	reported	textfile	16	56859216	0.0192	1.04e-08	751607
rs12929303	A	G	A	G	0.1572	0.00473579	0.841824	0.0237311	reported	textfile	16	81602264	0.0174	1.58e-19	747919
rs12938803	C	A	C	A	0.1598	-0.051939	0.0723203	0.0289017	reported	textfile	17	19204432	0.0224	8.76e-13	733883
rs12978472	G	C	G	C	-0.4779	0.038276	0.411447	0.0466013	reported	textfile	19	7257990	0.0281	8.46e-65	668048
rs12990959	C	T	C	T	0.1271	0.0303444	0.216661	0.0245613	reported	textfile	2	148572160	0.0187	1.11e-11	747953
rs13107325	T	C	T	C	-0.6747	-0.0714622	0.470362	0.0989931	reported	textfile	4	103188709	0.0339	3.72e-88	741624
rs13118687	A	G	A	G	-0.1496	-0.0364329	0.121588	0.0235333	reported	textfile	4	111406496	0.0175	1.37e-17	736765
rs13124515	C	T	C	T	0.1052	-0.0294588	0.262221	0.0262753	reported	textfile	4	145403713	0.0187	1.98e-08	744247
rs13139571	A	C	A	C	-0.2408	-0.0071394	0.796773	0.0277231	reported	textfile	4	156645513	0.0203	2.29e-32	754608
rs13152154	T	C	T	C	-0.1186	-0.0466165	0.0706236	0.0257851	reported	textfile	4	77417756	0.0195	1.23e-09	746555
rs13215166	G	A	G	A	0.3094	-0.0196614	0.401587	0.0234403	reported	textfile	6	127164360	0.0174	1.79e-70	752240
rs1322639	A	G	A	G	-0.1584	0.0226091	0.396899	0.0266877	reported	textfile	6	169587103	0.0209	3.87e-14	739714
rs13237249	T	C	T	C	0.1366	-0.0299578	0.209014	0.0238464	reported	textfile	7	131151783	0.0177	1.02e-14	751907
rs1327235	G	A	G	A	0.3018	-0.00147399	0.950314	0.023655	reported	textfile	20	10969030	0.0173	4.76e-68	757275
rs1332812	A	T	A	T	-0.1145	-0.0273465	0.280539	0.0253417	reported	textfile	9	9350986	0.0181	2.71e-10	749968
rs13355146	T	C	T	C	0.1224	0.0322588	0.191896	0.0247195	reported	textfile	5	92023661	0.0178	6.39e-12	748243
rs13358657	G	A	G	A	0.224	-0.013842	0.699699	0.0358853	reported	textfile	5	157938070	0.0255	1.7e-18	745941
rs135023	G	A	G	A	0.1036	-0.00930606	0.704145	0.024507	reported	textfile	22	32442776	0.0175	3.53e-09	755172
rs1373780	C	G	C	G	0.1246	0.0274152	0.332395	0.0282835	reported	textfile	2	19501029	0.0224	2.58e-08	752056
rs138420351	T	C	T	C	0.5568	-0.0025136	0.967405	0.061513	reported	textfile	17	7700063	0.0854	7.11e-11	562259
rs1390754	T	C	T	C	0.1258	0.0306483	0.193185	0.0235536	reported	textfile	19	31866105	0.0177	1.19e-12	747782
rs142449193	T	C	T	C	-0.2573	0.0297217	0.709772	0.0798622	reported	textfile	8	102750597	0.0426	1.51e-09	729188
rs1425486	T	C	T	C	-0.1331	-0.00246477	0.928128	0.0273257	reported	textfile	4	157683685	0.0187	1.11e-12	736762
rs1433121	T	C	T	C	-0.1352	-0.0152636	0.530131	0.0243126	reported	textfile	19	32591878	0.0188	6.91e-13	746308
rs1436138	G	A	G	A	-0.1991	-0.0453138	0.064411	0.0245029	reported	textfile	17	75316880	0.0182	7.33e-28	734796
rs1446468	C	T	C	T	0.253	0.0233973	0.332808	0.024159	reported	textfile	2	164963486	0.0174	1.21e-47	742692
rs1449596	G	C	G	C	0.1085	-0.0273524	0.260883	0.0243282	reported	textfile	7	96395096	0.0181	1.92e-09	751228
rs145422110	T	C	T	C	0.5356	0.0617041	0.369578	0.0687691	reported	textfile	11	1830431	0.0745	6.41e-13	669822
rs1467049	G	T	G	T	-0.1244	-0.0137046	0.729041	0.0395627	reported	textfile	5	42440062	0.0219	1.35e-08	754431
rs1468816	C	A	C	A	-0.1242	-0.0168042	0.551677	0.0282306	reported	textfile	2	37595696	0.0212	4.65e-09	709959
rs147501096	C	G	C	G	-0.1955	-0.0323105	0.415514	0.0396824	reported	textfile	3	186180253	0.0341	9.94e-09	728255
rs148401029	A	C	A	C	-0.3122	-0.0313948	0.662422	0.0719121	reported	textfile	8	81386066	0.0486	1.32e-10	711018
rs15009	G	C	G	C	0.1233	-0.0319471	0.20964	0.0254649	reported	textfile	5	57750350	0.0181	1e-11	752942
rs1502358	A	G	A	G	-0.1127	-0.0288221	0.236873	0.0243669	reported	textfile	1	217324932	0.0185	1.13e-09	752503
rs150816167	C	T	C	T	0.2873	-0.0741058	0.126413	0.0484859	reported	textfile	1	179571862	0.0446	1.17e-10	663455
rs1523871	G	C	G	C	0.1186	0.0157584	0.50441	0.0236058	reported	textfile	18	51950877	0.0176	1.46e-11	745063
rs1527797	T	C	T	C	-0.1409	0.0168581	0.526732	0.026632	reported	textfile	3	153860652	0.0197	8.68e-13	753209
rs1528293	T	A	T	A	-0.2764	-0.0649287	0.00565679	0.023465	reported	textfile	3	169154511	0.0173	1.48e-57	752245
rs1534338	A	G	A	G	-0.1144	-0.000957198	0.967556	0.0235335	reported	textfile	7	156315173	0.0178	1.24e-10	744761
rs1582931	A	G	A	G	0.2161	0.00904491	0.699947	0.0234694	reported	textfile	5	122657199	0.0175	4.51e-35	737476
rs1623474	T	C	T	C	0.2234	0.0440681	0.0791298	0.0250992	reported	textfile	10	18471794	0.0184	6.24e-34	749683
rs1669907	G	T	G	T	-0.1158	0.0555352	0.0292813	0.0254786	reported	textfile	12	42777933	0.0191	1.36e-09	732851
rs16853198	G	A	G	A	-0.3386	0.0280351	0.551875	0.0471216	reported	textfile	3	168840179	0.0327	4.44e-25	749459
rs1687295	C	T	C	T	-0.2061	-0.0424515	0.122172	0.0274639	reported	textfile	3	14889756	0.0194	2.99e-26	754361
rs16875357	G	T	G	T	0.1205	-0.00634589	0.815435	0.0271866	reported	textfile	6	85652904	0.0203	2.7e-09	744890
rs16896276	A	T	A	T	-0.1309	0.0235899	0.346292	0.0250475	reported	textfile	4	18015156	0.0198	3.82e-11	741689
rs1693560	G	A	G	A	-0.1525	0.0140702	0.553184	0.0237273	reported	textfile	8	101680292	0.0175	3.41e-18	739060
rs17321041	T	C	T	C	0.2313	-0.0270046	0.57106	0.0476701	reported	textfile	8	26445194	0.0363	1.78e-10	722677
rs1732664	C	T	C	T	0.1083	0.0148048	0.569336	0.0260177	reported	textfile	12	79747487	0.0194	2.58e-08	683276
rs173396	A	G	A	G	0.2146	0.0108824	0.667486	0.0253314	reported	textfile	11	9759918	0.0175	1.38e-34	753777
rs17396055	A	G	A	G	-0.115	0.0408847	0.117198	0.026097	reported	textfile	1	94730954	0.0184	4.13e-10	743559
rs17432462	C	T	C	T	0.1036	0.0158816	0.516496	0.0244801	reported	textfile	7	18548613	0.0179	7.31e-09	746778
rs17454517	G	A	G	A	-0.1216	0.0227061	0.340832	0.0238379	reported	textfile	7	50915776	0.0174	2.65e-12	742889
rs17677603	G	A	G	A	0.2	0.012452	0.617914	0.0249635	reported	textfile	5	127857493	0.0178	3.9e-29	746512
rs17696749	G	C	G	C	0.1255	-0.0237686	0.314337	0.023623	reported	textfile	16	75403062	0.0176	9.43e-13	752314
rs17807723	A	G	A	G	-0.1757	-0.0306087	0.306333	0.029922	reported	textfile	15	90023558	0.0257	7.44e-12	730550
rs17832905	A	C	A	C	0.1923	-0.0256318	0.591412	0.0477501	reported	textfile	8	26038759	0.0346	2.8e-08	719658
rs17880989	A	G	A	G	0.4014	-0.0120326	0.875399	0.0767363	reported	textfile	14	23313633	0.0591	1.11e-11	660458
rs1790123	T	C	T	C	0.1991	0.0551935	0.0756136	0.0310648	reported	textfile	12	123659542	0.0218	6.87e-20	750144
rs1799945	G	C	G	C	0.3888	0.117985	0.00107468	0.0360787	reported	textfile	6	26091179	0.0244	3.88e-57	744703
rs1819663	G	A	G	A	-0.1147	-0.0493293	0.036653	0.0236069	reported	textfile	1	154025891	0.0174	4.62e-11	740380
rs1867624	T	C	T	C	0.1412	-0.00470611	0.842508	0.023686	reported	textfile	17	62387091	0.0178	2.08e-15	753288
rs1871190	T	G	T	G	0.1078	0.0106983	0.653966	0.0238664	reported	textfile	5	97953719	0.0186	6.63e-09	733560
rs1876490	A	G	A	G	0.1364	-0.00882484	0.737925	0.026374	reported	textfile	2	73052351	0.0192	1.16e-12	749825
rs1882961	T	C	T	C	0.1272	-0.0214921	0.374216	0.0241864	reported	textfile	21	16556367	0.0188	1.4e-11	747739
rs1889785	A	G	A	G	0.1255	-0.017115	0.473798	0.0238932	reported	textfile	1	16348729	0.0174	5.61e-13	747126
rs1903752	T	C	T	C	-0.0987	0.0115559	0.623075	0.0235115	reported	textfile	18	7129327	0.0178	3.2e-08	714089
rs1906672	A	G	A	G	0.1402	-0.00073464	0.980901	0.0306883	reported	textfile	8	38130025	0.0205	8.47e-12	750597
rs194742	C	T	C	T	-0.1281	0.0140956	0.667323	0.0327938	reported	textfile	14	69287483	0.0232	3.17e-08	751562
rs1948151	A	G	A	G	-0.1355	0.0214998	0.414364	0.0263401	reported	textfile	12	26459071	0.0193	2.12e-12	752949
rs1950500	C	T	C	T	-0.1396	-0.0221149	0.39497	0.025998	reported	textfile	14	24830850	0.019	2.2e-13	755554
rs1984195	A	G	A	G	0.1736	0.0206507	0.379834	0.0235147	reported	textfile	6	79657391	0.0173	1.43e-23	747708
rs1999996	G	A	G	T	0.1124	-0.285904	0.375033	0.322296	reported	textfile	1	184532090	0.0176	1.67e-10	733914
rs2067831	C	G	C	G	-0.128	0.00421277	0.861953	0.0242269	reported	textfile	10	105643223	0.0195	5.08e-11	750158
rs2070527	C	A	C	A	0.1473	-0.0144863	0.5722	0.0256479	reported	textfile	21	40067495	0.0202	3.08e-13	741168
rs2133386	A	C	A	C	-0.1322	-0.00508497	0.828928	0.0235332	reported	textfile	9	128173838	0.0176	5.21e-14	744835
rs2146315	T	C	T	C	-0.1197	-0.0113974	0.655318	0.0255326	reported	textfile	1	42050366	0.0205	5.03e-09	749574
rs2160236	C	G	C	G	-0.1421	-0.00181327	0.938613	0.0235449	reported	textfile	2	40557276	0.0181	4.31e-15	724788
rs2169137	C	G	C	G	0.1588	0.00439843	0.887404	0.0310646	reported	textfile	1	204497913	0.0194	3.17e-16	753776
rs2191046	G	T	G	T	-0.1184	-0.029514	0.269971	0.0267548	reported	textfile	7	107834075	0.0197	1.78e-09	747313
rs2236295	T	G	T	G	-0.207	-0.0237427	0.331056	0.024427	reported	textfile	10	64564892	0.0177	1.42e-31	747662
rs2239268	A	G	A	G	0.1097	-0.00812057	0.74817	0.0252935	reported	textfile	14	72469591	0.019	7.4e-09	745245
rs2239917	C	T	C	T	-0.1731	-0.00387191	0.869295	0.0235297	reported	textfile	17	43165887	0.0176	9.69e-23	745367
rs2256187	A	G	A	G	-0.1446	0.0184996	0.533504	0.0297103	reported	textfile	11	77919768	0.0239	1.39e-09	748681
rs2271139	A	C	A	C	-0.1247	-0.024928	0.312306	0.0246715	reported	textfile	12	124839540	0.0192	8.23e-11	749460
rs2273654	C	T	C	T	-0.1165	0.0210251	0.371761	0.0235397	reported	textfile	10	102689217	0.0175	2.75e-11	745283
rs227426	T	G	T	G	0.1119	0.000956428	0.968442	0.024175	reported	textfile	14	70456664	0.0175	1.75e-10	746195
rs2291516	A	G	A	G	0.2422	0.0677545	0.0596774	0.035979	reported	textfile	19	11508177	0.0292	9.88e-17	731062
rs2305654	A	C	A	C	0.1707	-0.00394114	0.869944	0.0240711	reported	textfile	15	42136977	0.0186	3.99e-20	724370
rs2307111	C	T	C	T	0.1742	0.0186515	0.43133	0.023702	reported	textfile	5	75003678	0.0178	1.62e-22	738820
rs234616	A	G	A	G	-0.1152	0.0270291	0.295523	0.0258384	reported	textfile	20	57494858	0.0188	8.79e-10	744551
rs2384061	A	G	A	G	-0.1741	0.0082323	0.732887	0.0241213	reported	textfile	2	25135620	0.0175	2.25e-23	753279
rs2397060	C	T	C	T	0.161	0.00796626	0.799323	0.0313357	reported	textfile	6	51611470	0.0251	1.46e-10	739598
rs2421200	T	G	T	G	-0.1097	-0.0363542	0.126239	0.0237748	reported	textfile	2	61711815	0.0173	2.59e-10	746339
rs2444769	A	C	A	C	0.158	-0.0014688	0.963599	0.0321839	reported	textfile	2	158494100	0.0219	4.85e-13	723439
rs2469141	C	T	C	T	-0.1351	-0.0172141	0.596884	0.0325479	reported	textfile	15	66967398	0.0238	1.39e-08	733728
rs2484294	A	G	A	G	0.3165	0.0181065	0.501784	0.0269569	reported	textfile	10	115792062	0.0196	1.17e-58	744772
rs2487926	G	A	G	A	-0.0972	-0.0198779	0.405143	0.0238782	reported	textfile	10	30300787	0.0176	3.31e-08	739498
rs2493136	T	C	T	C	0.2345	0.00872286	0.71316	0.0237282	reported	textfile	1	230851536	0.0176	1.92e-40	745964
rs2493296	T	C	T	C	0.2496	0.0328961	0.381172	0.0375638	reported	textfile	1	3327032	0.0254	7.45e-23	729612
rs2515424	T	C	T	C	0.1278	0.00184402	0.938297	0.0238214	reported	textfile	8	6372965	0.0174	2.18e-13	755281
rs2548459	C	T	C	T	0.132	0.0468875	0.0490942	0.0238277	reported	textfile	19	49209339	0.0176	5.95e-14	732583
rs2569882	C	T	C	T	-0.1199	0.029628	0.227951	0.0245742	reported	textfile	6	1620147	0.0182	4.28e-11	693780
rs2586970	G	A	G	A	0.1493	0.00955426	0.686245	0.0236517	reported	textfile	2	55829967	0.0175	1.56e-17	740586
rs2589218	C	T	C	T	0.1207	0.0169503	0.545522	0.028041	reported	textfile	15	96785017	0.0196	6.9e-10	747236
rs2598	G	A	G	A	-0.1387	-0.0341131	0.151429	0.0237805	reported	textfile	20	47241618	0.0175	1.94e-15	745204
rs2627313	T	C	T	C	0.151	0.0196801	0.411167	0.0239464	reported	textfile	15	81006712	0.0175	5.85e-18	743799
rs2643826	T	C	T	C	0.1857	0.0292014	0.223379	0.0239829	reported	textfile	3	27562988	0.0175	2.83e-26	740066
rs2681485	A	G	A	G	0.2945	0.0314785	0.224299	0.0259045	reported	textfile	12	90025622	0.0176	1.31e-62	754009
rs2744133	G	A	G	A	-0.1435	0.00399825	0.879226	0.0263129	reported	textfile	6	22392260	0.0193	1.17e-13	752301
rs28377357	A	G	A	G	-0.1243	-0.0333829	0.15723	0.0236014	reported	textfile	2	112769721	0.019	6.03e-11	753171
rs28429256	A	G	A	G	0.1636	0.012749	0.595049	0.0239854	reported	textfile	15	66931617	0.0188	2.83e-18	720188
rs2854746	C	G	C	G	0.113	0.0101499	0.679739	0.0245868	reported	textfile	7	45960645	0.018	3.26e-10	726851
rs28661492	T	C	T	C	-0.1359	0.0335451	0.224511	0.0276178	reported	textfile	17	30609932	0.0222	9.56e-10	711894
rs28667801	T	A	T	A	0.1622	0.00665989	0.777265	0.0235427	reported	textfile	4	26785356	0.018	1.9e-19	719758
rs28675079	A	G	A	G	-0.1444	0.00583662	0.831201	0.0273811	reported	textfile	3	111500002	0.0222	8.34e-11	751698
rs2906152	A	G	A	G	-0.1873	0.052085	0.0371356	0.0249896	reported	textfile	7	2523003	0.0181	5.55e-25	733863
rs2921604	C	T	C	T	0.096	0.0232035	0.328406	0.0237418	reported	textfile	5	14867948	0.0176	4.46e-08	735817
rs2925345	C	T	C	T	-0.189	0.0049924	0.839257	0.0246121	reported	textfile	15	41311799	0.0174	1.6e-27	749978
rs2957468	G	A	G	A	-0.1377	0.00756551	0.784778	0.0277025	reported	textfile	8	106325360	0.0185	8.43e-14	744973
rs3006583	C	T	C	T	0.1303	-0.000994572	0.978563	0.0370131	reported	textfile	10	31280845	0.0222	4.66e-09	743893
rs310597	G	A	G	A	0.1152	-0.0198824	0.403759	0.0238133	reported	textfile	7	150873046	0.0181	2.18e-10	735431
rs311564	A	G	A	G	-0.133	-0.017755	0.472449	0.0247112	reported	textfile	2	86293498	0.0183	4.23e-13	735759
rs3117736	T	C	T	C	0.2374	0.00811956	0.771855	0.0280034	reported	textfile	5	157462999	0.0196	9.71e-34	751081
rs318712	C	T	C	T	0.2389	-0.0159397	0.669582	0.0373537	reported	textfile	19	11478847	0.0334	9.17e-13	721143
rs335170	C	A	C	A	-0.113	0.0130043	0.578571	0.0234113	reported	textfile	5	122482243	0.0177	1.61e-10	746301
rs34130368	T	G	T	G	-0.2027	0.0292871	0.462721	0.0398803	reported	textfile	10	48411796	0.0284	8.77e-13	682107
rs342977	A	G	A	G	-0.1577	-0.0395613	0.209258	0.0315077	reported	textfile	7	35459888	0.0205	1.67e-14	757172
rs34413141	A	T	A	T	-0.1808	-0.0585178	0.0907068	0.0345915	reported	textfile	18	777282	0.0227	1.49e-15	739428
rs34517439	A	C	A	C	-0.2514	0.039408	0.260331	0.0350104	reported	textfile	1	78450517	0.0279	2.02e-19	685131
rs34587839	A	G	A	G	-0.1669	0.0121393	0.703803	0.0319294	reported	textfile	20	32300671	0.0244	8.22e-12	731243
rs34645159	A	G	A	G	-0.133	0.000654781	0.977734	0.0234602	reported	textfile	1	1724366	0.0174	2.07e-14	739645
rs347585	T	C	T	C	0.1506	0.0261557	0.297208	0.0250908	reported	textfile	3	11286220	0.0189	1.57e-15	752444
rs35091929	C	T	C	T	-0.1828	-0.0170412	0.47092	0.0236361	reported	textfile	8	10693492	0.0177	6.46e-25	752666
rs35213536	T	G	T	G	0.2044	0.00784448	0.772757	0.0271652	reported	textfile	20	62694319	0.0205	2.54e-23	722174
rs35261542	A	C	A	C	0.1196	0.0114957	0.644628	0.0249236	reported	textfile	6	20675792	0.0195	9.29e-10	751402
rs35413927	G	A	G	A	0.1274	0.0134208	0.612902	0.0265267	reported	textfile	14	53420358	0.0189	1.77e-11	744241
rs35443	C	G	C	G	-0.2661	-0.00263774	0.91373	0.024348	reported	textfile	12	115552878	0.0178	1.2e-50	749041
rs35506078	C	T	C	T	0.1348	0.0304644	0.215407	0.0245912	reported	textfile	10	65210552	0.0183	1.54e-13	755958
rs36169093	A	G	A	G	0.1231	0.020321	0.390227	0.0236509	reported	textfile	13	114442187	0.0179	5.56e-12	705902
rs3735533	C	T	C	T	0.487	-0.0907278	0.0238342	0.0401487	reported	textfile	7	27245893	0.0331	6.32e-49	752445
rs3743111	A	G	A	G	0.1517	-0.00529276	0.827866	0.0243413	reported	textfile	15	71587373	0.0178	1.62e-17	748379
rs3743369	A	G	A	G	0.104	0.00701927	0.76835	0.0238318	reported	textfile	15	92707569	0.0179	6.82e-09	749016
rs3761077	T	G	T	G	0.1726	0.00499674	0.907492	0.043	reported	textfile	19	19325963	0.0283	1.04e-09	723573
rs3772219	C	A	C	A	-0.1754	-0.0410764	0.113534	0.0259566	reported	textfile	3	56771251	0.0185	2.94e-21	752385
rs3774702	A	G	A	G	0.147	0.0913222	0.0117068	0.0362266	reported	textfile	3	63856870	0.0228	1.18e-10	747892
rs3776299	A	G	A	G	0.1266	0.0583618	0.013008	0.0234994	reported	textfile	5	142507651	0.0175	5.06e-13	736448
rs3785837	A	G	A	G	0.1453	0.0580374	0.0330453	0.0272281	reported	textfile	17	59468942	0.0213	9.57e-12	690571
rs3798293	G	A	G	A	0.1328	0.000885375	0.976423	0.0299582	reported	textfile	6	97033370	0.021	2.7e-10	750015
rs3802230	A	C	A	C	-0.1605	-0.0446015	0.0590024	0.0236215	reported	textfile	8	143992864	0.0174	2.75e-20	750331
rs3802517	A	T	A	T	0.1286	0.00281331	0.90567	0.0237407	reported	textfile	10	28233469	0.0173	9.29e-14	756577
rs3807101	T	C	T	C	-0.1743	0.0129366	0.704369	0.0340948	reported	textfile	7	80393418	0.0265	4.57e-11	747702
rs3861113	A	C	A	C	0.2126	0.0754925	0.0572677	0.0397065	reported	textfile	13	72364382	0.0322	3.95e-11	738296
rs3864004	A	G	A	G	0.1004	-0.00294137	0.900643	0.0235593	reported	textfile	3	41240177	0.0173	6.28e-09	754187
rs3916033	T	C	T	C	-0.1233	0.0321484	0.175567	0.023734	reported	textfile	17	44889703	0.0185	2.41e-11	675540
rs3918226	T	C	T	C	0.6117	0.110037	0.0186677	0.0467825	reported	textfile	7	150690176	0.0329	5.31e-77	699120
rs3943093	T	C	T	C	0.2477	-0.0203615	0.423903	0.0254624	reported	textfile	1	243458502	0.0184	3.94e-41	753547
rs4074812	A	G	A	G	-0.1336	0.0101008	0.66805	0.0235545	reported	textfile	8	141883529	0.0175	2.07e-14	746744
rs4077158	C	T	C	T	0.1832	0.012726	0.587449	0.0234564	reported	textfile	3	133942941	0.0173	3.09e-26	755718
rs4141663	T	C	T	C	-0.1496	-0.00537354	0.820056	0.0236227	reported	textfile	3	124551967	0.0175	1.41e-17	751103
rs4244200	C	G	C	G	-0.1215	0.0116866	0.650828	0.0258203	reported	textfile	3	196226059	0.0193	3.23e-10	743867
rs4245930	A	G	A	G	-0.1219	0.0171523	0.470361	0.0237601	reported	textfile	4	109038654	0.018	1.14e-11	751236
rs4284362	A	C	A	C	-0.1586	-0.0271622	0.268611	0.024553	reported	textfile	10	45377839	0.0194	3.24e-16	736332
rs4295	G	C	G	C	-0.1802	-0.0170677	0.477528	0.0240294	reported	textfile	17	61556298	0.018	1.71e-23	737075
rs4306343	T	A	T	A	0.317	-0.0196463	0.517197	0.0303337	reported	textfile	12	20190630	0.0193	8.22e-61	756907
rs4362428	A	C	A	C	-0.1127	-0.0460819	0.0563793	0.0241508	reported	textfile	17	2090341	0.0176	1.45e-10	755326
rs440454	G	A	G	A	0.2602	-0.0536346	0.0389906	0.0259822	reported	textfile	6	31927342	0.0192	7.52e-42	723175
rs4424827	T	C	T	C	-0.0981	-0.0140632	0.566484	0.0245329	reported	textfile	14	35110857	0.0175	2.11e-08	750823
rs4507125	C	A	C	A	0.1244	0.0242764	0.393196	0.0284322	reported	textfile	2	239864732	0.0211	3.6e-09	753156
rs4507656	G	C	G	C	0.1487	-0.0253129	0.296786	0.0242612	reported	textfile	7	22156538	0.0199	8.69e-14	667107
rs45474499	T	C	T	C	0.3562	0.098601	0.0417196	0.0484214	reported	textfile	16	66914492	0.0415	8.5e-18	744121
rs4556017	T	C	T	C	-0.1601	-0.0515216	0.0945649	0.0308181	reported	textfile	7	100632790	0.0247	9.66e-11	731974
rs4615669	G	A	G	A	0.114	-0.0118016	0.616318	0.0235525	reported	textfile	9	21818674	0.0174	6.1e-11	753029
rs4645335	G	A	G	A	-0.1142	-0.0192946	0.424054	0.0241361	reported	textfile	5	3704761	0.0185	7.04e-10	733999
rs4675682	C	T	C	T	0.1409	-0.0462126	0.0481959	0.0233912	reported	textfile	2	208402750	0.0173	4.49e-16	748599
rs4704514	T	C	T	C	0.1087	0.0327571	0.197725	0.0254313	reported	textfile	5	77820081	0.0193	1.71e-08	743153
rs4739832	C	A	C	A	-0.1323	0.0427797	0.0694097	0.0235605	reported	textfile	8	82812019	0.0176	5.81e-14	749088
rs4743021	C	T	C	T	0.108	0.00581654	0.814858	0.0248396	reported	textfile	9	109414561	0.0194	2.41e-08	696999
rs4756779	G	A	G	A	0.1456	-0.00943061	0.754866	0.0302042	reported	textfile	11	14225304	0.0227	1.48e-10	752951
rs4814837	T	C	T	C	-0.1003	0.0102442	0.693761	0.0260167	reported	textfile	20	19241680	0.0184	4.62e-08	743050
rs4873492	T	C	T	C	0.1401	-0.00422262	0.892992	0.0313905	reported	textfile	8	51947549	0.0231	1.28e-09	741822
rs488834	T	C	T	C	-0.1931	-0.0594661	0.0286986	0.0271832	reported	textfile	1	10767902	0.0208	1.94e-20	719538
rs4890499	A	G	A	G	0.1131	-0.00398655	0.878634	0.0261068	reported	textfile	18	42585761	0.0199	1.33e-08	750429
rs4891258	G	A	G	A	0.1159	0.00608022	0.81132	0.0254698	reported	textfile	18	72995537	0.0187	5.72e-10	745722
rs4903064	C	T	C	T	-0.1543	0.0067261	0.830467	0.0314153	reported	textfile	14	73279420	0.0206	7.84e-14	741317
rs4909314	A	T	A	T	0.1339	-0.0117942	0.614687	0.0234294	reported	textfile	8	135623798	0.0177	3.41e-14	755901
rs4926499	C	G	C	G	0.1694	-0.010456	0.724034	0.0296143	reported	textfile	1	249155909	0.0248	9.37e-12	633795
rs4926901	A	G	A	G	0.0984	0.0651183	0.009553	0.0251267	reported	textfile	1	48025824	0.018	4.82e-08	749102
rs4926923	C	T	C	T	-0.1918	-0.0720343	0.11742	0.0460078	reported	textfile	1	48109225	0.0308	4.75e-10	733125
rs4930295	G	C	G	C	-0.2418	-0.10294	0.000597709	0.0299885	reported	textfile	11	65390554	0.0209	5.54e-31	746851
rs4932373	C	A	C	A	0.3664	0.0335008	0.206381	0.0265126	reported	textfile	15	91429287	0.0189	7.71e-84	721211
rs4936099	A	C	A	C	0.1745	0.00324491	0.892996	0.0241231	reported	textfile	11	130280725	0.0178	1.16e-22	738518
rs4952668	A	G	A	G	-0.192	0.00482945	0.841804	0.0241973	reported	textfile	2	43386568	0.018	1.13e-26	740369
rs4954192	T	C	T	C	-0.1225	-0.0211291	0.375594	0.0238466	reported	textfile	2	135632981	0.0179	8.15e-12	733535
rs5012479	G	T	G	T	-0.0956	0.0174506	0.471946	0.02426	reported	textfile	6	109630096	0.0174	3.66e-08	748189
rs504217	T	C	T	C	0.2745	0.0431035	0.262535	0.0384709	reported	textfile	11	72006086	0.0335	2.51e-16	742032
rs504691	A	C	A	C	-0.1177	-0.0266645	0.264119	0.0238778	reported	textfile	6	72206620	0.0177	3.14e-11	742931
rs509067	C	T	C	T	0.1436	-0.00113205	0.962183	0.0238755	reported	textfile	6	117462040	0.0175	2.65e-16	753420
rs520592	G	T	G	T	0.1727	0.00182414	0.96057	0.0368971	reported	textfile	12	69939355	0.0248	3.51e-12	754799
rs544012	G	T	G	T	-0.1143	-0.0473371	0.100367	0.02881	reported	textfile	13	110878639	0.0201	1.37e-08	713287
rs55684003	G	A	G	A	-0.122	-0.0317342	0.254625	0.0278569	reported	textfile	13	97988689	0.0189	1.01e-10	751622
rs55770741	T	C	T	C	-0.1281	-0.00856788	0.720656	0.0239605	reported	textfile	5	96220087	0.0175	2.2e-13	748267
rs55857306	A	G	A	G	-0.5224	-0.041834	0.207553	0.0331931	reported	textfile	1	11895795	0.0235	5.05e-109	753633
rs55868524	A	G	A	G	0.1443	0.0532687	0.0279364	0.0242331	reported	textfile	17	7170665	0.0178	5.54e-16	745814
rs55944332	G	A	G	A	0.2365	0.0271591	0.313495	0.0269458	reported	textfile	2	145726621	0.0204	3.27e-31	748575
rs55993676	T	G	T	G	-0.2097	-0.0689899	0.00409496	0.024032	reported	textfile	5	173303392	0.0191	3.82e-28	750712
rs56256111	A	G	A	G	0.1926	-0.0305401	0.338231	0.0318901	reported	textfile	13	41478963	0.0263	2.6e-13	663503
rs56809883	T	G	T	G	0.1102	0.0303499	0.266848	0.0273336	reported	textfile	2	37886495	0.0199	3.03e-08	736797
rs57708073	G	A	G	A	-0.1907	-0.0263646	0.281173	0.024464	reported	textfile	15	79066653	0.0214	4.73e-19	641539
rs57748895	T	A	T	A	0.6627	-0.00255457	0.981136	0.108038	reported	textfile	1	115826169	0.0666	2.49e-23	726586
rs58693787	G	A	G	A	-0.1584	0.0067248	0.789503	0.0251907	reported	textfile	18	48141710	0.0202	3.82e-15	749793
rs5992929	T	C	T	C	0.1684	-0.0281793	0.29961	0.0271668	reported	textfile	22	18451977	0.0193	3.07e-18	745810
rs602521	A	G	A	G	0.1351	-0.0127573	0.633474	0.0267537	reported	textfile	1	227311066	0.0195	3.97e-12	756589
rs6026739	T	A	T	A	0.5032	-0.0362544	0.245806	0.0312377	reported	textfile	20	57739469	0.0266	1.49e-79	743543
rs6031431	G	A	G	A	0.1153	0.0229338	0.328656	0.0234779	reported	textfile	20	42795152	0.0175	4.94e-11	737737
rs604723	C	T	C	T	0.3848	0.00816161	0.760486	0.0267732	reported	textfile	11	100610546	0.0194	2.32e-87	747035
rs6058261	A	C	A	C	-0.1201	-0.0468487	0.0587557	0.0247874	reported	textfile	20	30235470	0.0195	6.83e-10	751199
rs6062477	T	C	T	C	0.1191	-0.0329485	0.182981	0.0247429	reported	textfile	20	62287600	0.0177	1.81e-11	736408
rs6078393	G	T	G	T	-0.1205	-0.0518202	0.0293083	0.0237782	reported	textfile	20	11908101	0.0176	7.66e-12	750283
rs6108168	A	C	A	C	-0.1901	0.00815206	0.77153	0.0280744	reported	textfile	20	8626271	0.0199	1.1e-21	751295
rs61789369	G	A	G	A	0.3039	-0.0142138	0.776453	0.0500582	reported	textfile	4	2265295	0.0436	3.06e-12	721744
rs61909958	G	C	G	C	-0.1275	-0.00608437	0.861341	0.034834	reported	textfile	11	96151677	0.0228	2.21e-08	710591
rs61912333	G	C	G	C	-0.1191	0.00477635	0.839942	0.0236491	reported	textfile	12	19554817	0.0176	1.13e-11	730115
rs61917655	T	C	T	C	0.2246	-0.0325227	0.412294	0.0396684	reported	textfile	12	48210787	0.0297	3.72e-14	714330
rs61948065	C	A	C	A	0.1737	-0.0221703	0.528958	0.0352134	reported	textfile	13	25255052	0.027	1.17e-10	729675
rs62030049	G	A	G	A	-0.1336	-0.0317233	0.205308	0.0250466	reported	textfile	16	50572709	0.0209	1.55e-10	713578
rs62155750	G	A	G	A	0.2177	-0.0407624	0.0851726	0.0236794	reported	textfile	2	96491456	0.0196	8.27e-29	693762
rs62158170	G	A	G	A	-0.1645	-0.0411773	0.155302	0.0289767	reported	textfile	2	114082175	0.0211	6.63e-15	740736
rs62234672	A	C	A	C	0.1248	-0.0331671	0.293891	0.0315991	reported	textfile	3	16592069	0.0229	4.92e-08	742956
rs62301873	G	A	G	A	0.1734	0.0108022	0.744715	0.0331746	reported	textfile	4	40603821	0.0284	1.06e-09	739835
rs62378003	T	C	T	C	-0.1714	0.0602559	0.101907	0.0368385	reported	textfile	5	89514206	0.028	8.9e-10	715932
rs62413546	T	C	T	C	-0.1877	0.0408318	0.24529	0.0351433	reported	textfile	6	56012664	0.032	4.58e-09	712666
rs62434124	T	C	T	C	-0.4853	-0.052221	0.167936	0.0378724	reported	textfile	6	150999751	0.0338	7.83e-47	754819
rs62503324	T	C	T	C	0.2033	0.0129551	0.627419	0.0266915	reported	textfile	8	23400615	0.0204	2.11e-23	742283
rs6271	T	C	T	C	-0.4313	-0.0348268	0.457165	0.0468402	reported	textfile	9	136522274	0.0352	1.72e-34	677959
rs636202	C	T	C	T	-0.1023	0.00060378	0.9795	0.0234978	reported	textfile	6	139843583	0.0174	4.4e-09	741076
rs6464165	C	T	C	T	0.217	0.0385882	0.167534	0.027959	reported	textfile	7	151413124	0.0195	7.34e-29	734976
rs6487076	G	A	G	A	-0.174	-0.110002	0.000515418	0.0316769	reported	textfile	12	20470857	0.0209	8.69e-17	743926
rs6546810	C	T	C	T	0.12	0.0250127	0.29852	0.0240596	reported	textfile	2	73389716	0.0181	3.16e-11	751949
rs6556384	A	C	A	C	-0.152	0.0486337	0.10205	0.0297455	reported	textfile	5	158418952	0.0221	5.91e-12	751623
rs6580970	T	C	T	C	-0.1661	-0.0395487	0.0998642	0.0240342	reported	textfile	12	54434277	0.0191	4.03e-18	734146
rs6602177	T	C	T	C	-0.1203	-0.036358	0.160445	0.0259038	reported	textfile	10	17167141	0.0207	6.52e-09	632213
rs66682451	G	A	G	A	-0.1348	0.0144201	0.623296	0.0293577	reported	textfile	11	107097540	0.0194	3.44e-12	753040
rs66887589	C	T	C	T	0.161	0.0689991	0.00323169	0.0234309	reported	textfile	4	120509279	0.0174	1.83e-20	747526
rs6715901	A	G	A	G	-0.1377	0.0109156	0.642149	0.0234897	reported	textfile	2	179650954	0.0174	2.76e-15	738247
rs672272	T	C	T	C	-0.1851	-0.00906926	0.699955	0.0235332	reported	textfile	20	10488159	0.0178	2.77e-25	742737
rs6735275	C	T	C	T	-0.1225	-0.0329283	0.214921	0.0265519	reported	textfile	2	174013819	0.0194	2.62e-10	753641
rs6763931	A	G	A	G	0.1383	0.0309736	0.187433	0.0234967	reported	textfile	3	141102833	0.0173	1.48e-15	757223
rs6777317	A	G	A	G	0.1249	-0.0419432	0.0905733	0.0247834	reported	textfile	3	197070959	0.0195	1.51e-10	719344
rs6779368	G	A	G	A	0.1791	0.0450223	0.0751865	0.025303	reported	textfile	3	185298868	0.0184	2.28e-22	739299
rs6795735	T	C	T	C	-0.1438	0.00452093	0.853243	0.0244398	reported	textfile	3	64705365	0.0176	3.05e-16	747329
rs6800730	G	A	G	A	0.2476	0.0166221	0.556937	0.028298	reported	textfile	3	48174210	0.0185	8e-41	744170
rs68085857	T	C	T	C	0.191	0.0379279	0.16879	0.0275618	reported	textfile	1	217737629	0.0205	9.82e-21	745703
rs682681	C	T	C	T	0.1454	-0.0132104	0.584137	0.0241351	reported	textfile	13	22294062	0.0185	4.47e-15	735911
rs6875967	G	A	G	A	-0.1344	0.0172625	0.484243	0.0246785	reported	textfile	5	50878292	0.0181	1.21e-13	750536
rs6905288	A	G	A	G	0.1759	-0.0288996	0.223915	0.0237625	reported	textfile	6	43758873	0.0179	7.79e-23	720356
rs6934891	A	G	A	G	0.1275	-3.53e-05	0.998815	0.0237515	reported	textfile	6	22139729	0.0177	5.21e-13	739396
rs6961048	G	C	G	C	0.2729	-0.00221482	0.948578	0.0343424	reported	textfile	7	27328187	0.0286	1.28e-21	750434
rs6983239	T	G	T	G	0.1159	0.0186336	0.537155	0.0301944	reported	textfile	8	72507296	0.0211	3.71e-08	739902
rs7012891	C	T	C	T	0.1391	0.0215407	0.476941	0.0302865	reported	textfile	8	126514676	0.0205	1.2e-11	737520
rs710249	C	G	C	G	0.1501	-0.0114199	0.633113	0.0239236	reported	textfile	1	43869235	0.0174	6.43e-18	755954
rs7106104	C	T	C	T	0.1186	-0.0257512	0.325619	0.0261972	reported	textfile	11	111635655	0.0193	7.72e-10	747983
rs710698	G	A	G	A	-0.1059	0.00752857	0.760092	0.0246547	reported	textfile	12	70369918	0.0176	1.88e-09	748167
rs7115331	G	T	G	T	0.1266	0.00265294	0.921781	0.0270182	reported	textfile	11	76218590	0.0192	3.91e-11	750750
rs7132012	G	A	G	A	-0.1563	0.00449767	0.8612	0.0257235	reported	textfile	12	8832203	0.0185	3.17e-17	748499
rs7134440	T	C	T	C	0.2278	0.0385388	0.348827	0.0411358	reported	textfile	12	53450097	0.0323	1.75e-12	719081
rs7137828	T	C	T	C	-0.5027	-0.0456338	0.0553337	0.0238141	reported	textfile	12	111932800	0.0176	4.8e-180	729734
rs7155504	C	T	C	T	-0.2286	0.0528937	0.413771	0.0647196	reported	textfile	14	36158828	0.0317	5.16e-13	724869
rs7192407	C	T	C	T	-0.1019	0.0442436	0.0595868	0.0234859	reported	textfile	16	49783926	0.0174	4.53e-09	749023
rs7217916	G	A	G	A	-0.1111	-0.0240415	0.346919	0.0255602	reported	textfile	17	76769434	0.0179	5.63e-10	739704
rs722783	A	G	A	G	-0.2093	0.0697863	0.0243366	0.0309918	reported	textfile	8	120442287	0.0208	9.03e-24	754634
rs7235890	T	G	T	G	-0.1692	-0.0227242	0.60897	0.0444227	reported	textfile	18	55732115	0.0288	4.12e-09	734188
rs7257694	T	C	T	C	0.1837	0.031277	0.190563	0.0238953	reported	textfile	19	30314666	0.0178	6.28e-25	740298
rs7259285	A	G	A	G	0.105	-0.00355029	0.879671	0.0234518	reported	textfile	19	17153149	0.0176	2.65e-09	735921
rs72613227	T	A	T	A	0.1884	0.052374	0.14658	0.0360773	reported	textfile	6	106320771	0.0285	3.87e-11	633969
rs7265695	C	T	C	T	-0.1967	0.00564852	0.827959	0.0259918	reported	textfile	20	40043096	0.0219	2.48e-19	749461
rs72683923	C	T	C	T	-0.5325	-0.0236849	0.835446	0.114022	reported	textfile	14	50735947	0.0635	5.02e-17	690401
rs72704264	C	G	C	G	0.117	-0.0115679	0.705493	0.0306098	reported	textfile	1	145713305	0.0212	3.6e-08	730521
rs72719149	C	T	C	T	0.1279	0.0545428	0.0356008	0.0259547	reported	textfile	4	144043336	0.0186	6.34e-12	752133
rs72831343	G	T	G	T	-0.4936	-0.0020202	0.958215	0.0385578	reported	textfile	10	63515681	0.0248	4.77e-88	750244
rs72842207	T	C	T	C	-0.2112	-0.0215389	0.443519	0.028109	reported	textfile	10	121433675	0.0211	1.1e-23	752747
rs72976750	C	T	C	T	0.1718	-0.0241146	0.471657	0.0335025	reported	textfile	4	86725684	0.0251	7.37e-12	743265
rs7299936	A	G	A	G	0.1759	0.0472981	0.0589373	0.0250432	reported	textfile	12	115934000	0.0175	1.11e-23	751152
rs73033340	G	A	G	A	-0.5312	0.0850974	0.0409459	0.0416313	reported	textfile	7	1195692	0.0525	5.06e-24	638099
rs73036520	C	G	C	G	0.1557	-0.0130775	0.611018	0.0257116	reported	textfile	19	45749484	0.0202	1.34e-14	731288
rs73046792	A	G	A	G	-0.1518	0.154297	1.9e-05	0.0360793	reported	textfile	19	49605705	0.0245	5.87e-10	707535
rs7321688	A	C	A	C	0.1507	-0.00565132	0.837997	0.0276408	reported	textfile	13	115000365	0.0205	1.99e-13	753284
rs7324697	A	C	A	C	0.1047	-0.0617589	0.0120182	0.0245894	reported	textfile	13	58259492	0.0185	1.59e-08	748881
rs73276406	C	G	C	G	0.1564	-0.00948322	0.762291	0.0313522	reported	textfile	8	96021760	0.0246	1.99e-10	751192
rs7350752	A	G	A	G	-0.1504	-0.0322474	0.359244	0.0351737	reported	textfile	14	21841154	0.0268	1.97e-08	732438
rs7427249	A	G	A	G	-0.1098	0.0106877	0.651822	0.0236857	reported	textfile	3	37572489	0.0176	4.34e-10	747032
rs74439044	C	T	C	T	0.3496	-0.0461676	0.152251	0.0322484	reported	textfile	17	7781019	0.0294	1.38e-32	744437
rs751984	C	T	C	T	-0.3937	0.052604	0.0906004	0.0310854	reported	textfile	11	61278246	0.0275	1.38e-46	725682
rs7524019	T	C	T	C	0.1036	0.0262987	0.268771	0.0237804	reported	textfile	1	167367193	0.0174	2.6e-09	742285
rs75507123	T	G	T	G	-0.1434	-0.00266257	0.942875	0.0371569	reported	textfile	12	5417856	0.0261	3.94e-08	744384
rs75511781	G	A	G	A	0.3721	-0.0183286	0.676278	0.0438957	reported	textfile	7	131323710	0.047	2.45e-15	647601
rs7569128	A	C	A	C	0.1981	0.00121849	0.976002	0.0405061	reported	textfile	2	191446691	0.0225	1.22e-18	751075
rs7572130	G	A	G	A	0.1796	0.0132482	0.66613	0.030705	reported	textfile	2	164460947	0.0287	4.12e-10	741558
rs7576060	T	C	T	C	-0.1017	-0.00955922	0.695807	0.024449	reported	textfile	2	188073163	0.0181	2.05e-08	750179
rs7611674	G	T	G	T	-0.1576	0.01078	0.767503	0.0364632	reported	textfile	3	179169230	0.0223	1.67e-12	719943
rs7623706	G	A	G	A	-0.0975	-0.0409826	0.0808351	0.0234742	reported	textfile	3	74712754	0.0176	2.83e-08	741647
rs76326501	C	A	C	A	-0.3618	0.00972638	0.82427	0.0438015	reported	textfile	2	43167878	0.0305	2.17e-32	728595
rs76452347	T	C	T	C	-0.2246	0.0180356	0.557754	0.030768	reported	textfile	9	35906471	0.0229	9.37e-23	660811
rs76785130	G	A	G	A	0.4285	0.0437325	0.786651	0.161575	reported	textfile	6	121813835	0.0662	9.36e-11	683304
rs7694000	T	A	T	A	0.0965	0.0218341	0.351974	0.0234582	reported	textfile	4	95324968	0.0175	3.47e-08	740627
rs76954792	T	C	T	C	0.1213	0.0336906	0.207638	0.0267367	reported	textfile	17	30033514	0.0208	5.06e-09	733812
rs7788746	T	G	T	G	-0.1644	-0.0220709	0.377884	0.0250293	reported	textfile	7	99612405	0.0183	3.19e-19	751491
rs77924615	A	G	A	G	-0.3163	-0.0844746	0.00326859	0.0287204	reported	textfile	16	20392332	0.0224	3.72e-45	707708
rs7800558	C	T	C	T	-0.096	-0.0546895	0.0208992	0.0236772	reported	textfile	7	140242661	0.0175	4.46e-08	748024
rs7805035	A	T	A	T	0.134	-0.0405894	0.0893943	0.0238958	reported	textfile	7	25965890	0.0176	2.4e-14	752384
rs78151625	C	T	C	T	0.1869	-0.0330694	0.252078	0.0288736	reported	textfile	3	158316726	0.0233	1.04e-15	751211
rs78256308	G	T	G	T	-0.4113	0.110711	0.159214	0.0786456	reported	textfile	1	50814474	0.0657	3.73e-10	704016
rs786921	A	G	A	G	-0.1145	0.0263824	0.285478	0.0247004	reported	textfile	1	89286673	0.0176	8.63e-11	746372
rs78809139	A	G	A	G	-0.2281	0.0868224	0.0365359	0.0415237	reported	textfile	3	154674943	0.0288	2.58e-15	749878
rs78909293	C	T	C	T	-0.321	0.0621896	0.467126	0.0855235	reported	textfile	5	148335250	0.0429	7.31e-14	723119
rs79044887	G	C	G	C	-0.2427	-0.0746076	0.0673767	0.040788	reported	textfile	20	47427831	0.0245	4.01e-23	751791
rs7926335	T	C	T	C	0.1804	0.0010071	0.970342	0.0270873	reported	textfile	11	16917869	0.0195	2.05e-20	752891
rs79286081	A	G	A	G	-0.1631	0.0643915	0.272355	0.0586628	reported	textfile	16	86555837	0.0299	4.83e-08	703702
rs7933758	T	C	T	C	-0.1138	-0.0354367	0.169393	0.0257879	reported	textfile	11	31000774	0.0191	2.58e-09	727179
rs7938342	A	T	A	T	0.2672	0.0460106	0.051996	0.0236782	reported	textfile	11	1887806	0.0181	1.92e-49	712069
rs7959649	C	T	C	T	-0.1166	-0.016964	0.537939	0.027542	reported	textfile	12	67783108	0.0202	8.14e-09	750082
rs7967705	C	T	C	T	-0.2694	0.00344048	0.887688	0.0243607	reported	textfile	12	50511408	0.0178	1.54e-51	750354
rs79724577	C	A	C	A	-0.1362	0.000647626	0.99029	0.0532134	reported	textfile	17	43463493	0.023	3.47e-09	725066
rs79889784	T	G	T	G	-0.3941	-0.269544	0.0768546	0.152351	reported	textfile	11	1702117	0.0717	3.86e-08	643152
rs7992292	A	G	A	G	0.1367	-0.0114674	0.729352	0.0331439	reported	textfile	13	41968013	0.0231	3.19e-09	733862
rs80095680	G	A	G	A	0.1566	0.0281678	0.27586	0.0258499	reported	textfile	16	30902353	0.0198	2.81e-15	738730
rs8014182	T	C	T	C	-0.1942	0.0134873	0.703495	0.0354363	reported	textfile	14	103859962	0.0257	3.94e-14	751254
rs8078510	A	G	A	G	-0.1277	0.0151897	0.573793	0.0270052	reported	textfile	17	47045862	0.0197	9.84e-11	735314
rs824523	A	C	A	C	0.1226	-0.0245168	0.36836	0.0272545	reported	textfile	2	19707855	0.0183	2.26e-11	749013
rs881858	A	G	A	G	0.1553	0.0355604	0.159731	0.0252923	reported	textfile	6	43806609	0.0191	4.65e-16	730234
rs882624	T	C	T	C	-0.1571	-0.0274226	0.262467	0.0244719	reported	textfile	1	201735913	0.0185	2.33e-17	736972
rs908951	T	C	T	C	-0.1983	-0.0157157	0.512798	0.0240122	reported	textfile	16	89697625	0.0181	7.73e-28	699053
rs917522	T	C	T	C	0.1665	0.0306818	0.398008	0.036302	reported	textfile	16	4097222	0.0273	1.04e-09	746262
rs926335	T	C	T	C	-0.1215	0.0218366	0.352755	0.023499	reported	textfile	22	28046423	0.0175	3.37e-12	741871
rs9286351	G	A	G	A	0.1412	-0.0349351	0.137449	0.0235197	reported	textfile	4	138441530	0.0177	1.61e-15	739807
rs9289557	T	C	T	C	-0.119	-0.0188011	0.526769	0.0297041	reported	textfile	3	138071604	0.0207	8.68e-09	691260
rs9326869	C	T	C	T	-0.1096	-0.0188999	0.457984	0.0254657	reported	textfile	5	112349070	0.02	3.99e-08	757052
rs9365555	G	A	G	A	-0.1254	0.0110136	0.67053	0.0258888	reported	textfile	6	163757127	0.0187	1.96e-11	733794
rs9368	A	C	A	C	0.1121	0.054426	0.0283812	0.0248296	reported	textfile	12	56988342	0.0178	3.24e-10	745042
rs9399137	C	T	C	T	-0.1148	-0.0104364	0.673774	0.024791	reported	textfile	6	135419018	0.0197	5.83e-09	750369
rs9406076	T	C	T	C	0.101	0.0258923	0.284504	0.0241926	reported	textfile	6	8023804	0.0185	4.65e-08	748207
rs9419374	G	A	G	A	-0.1164	-0.0206483	0.390246	0.0240328	reported	textfile	10	133729749	0.0185	3.44e-10	713598
rs9467545	T	A	T	A	0.2545	0.0212071	0.526224	0.0334614	reported	textfile	6	25638464	0.0237	7.39e-27	754563
rs9478282	T	C	T	C	-0.1994	0.0167575	0.576785	0.0300267	reported	textfile	6	152398669	0.0279	8.7e-13	740219
rs9508495	T	C	T	C	-0.1944	-0.0289388	0.236338	0.0244376	reported	textfile	13	30146201	0.0204	1.34e-21	741191
rs951914	C	G	C	G	0.1904	0.0234082	0.342818	0.0246762	reported	textfile	8	25878995	0.0193	5.06e-23	741907
rs9526707	A	G	A	G	-0.1217	-0.0209264	0.404766	0.0251176	reported	textfile	13	51489186	0.0186	6.59e-11	744308
rs962369	C	T	C	T	-0.1684	0.0771184	0.00174969	0.0246406	reported	textfile	11	27734420	0.0189	6.02e-19	745346
rs964941	A	G	A	G	0.1726	0.0111646	0.636603	0.0236311	reported	textfile	1	228193857	0.0174	3.31e-23	741437
rs9791312	C	A	C	A	0.1225	0.00638706	0.794859	0.024565	reported	textfile	6	143142313	0.0184	2.89e-11	730628
rs9841978	A	G	A	G	0.1766	-0.00472322	0.847448	0.0245522	reported	textfile	3	53730735	0.0185	1.12e-21	748958
rs9889262	A	T	A	T	0.2283	0.0642597	0.00641786	0.0235761	reported	textfile	17	47398070	0.018	7.11e-37	749609
rs9893005	G	C	G	C	0.1205	0.0301633	0.201223	0.0236006	reported	textfile	17	16225506	0.0176	7.9e-12	732316
rs9900637	A	C	A	C	0.0992	-0.0366981	0.118467	0.0235058	reported	textfile	17	3951975	0.0176	1.73e-08	731134
rs990619	G	C	G	C	0.1592	-0.0117193	0.621662	0.0237474	reported	textfile	4	156507678	0.0173	2.9e-20	755900
rs9918907	G	A	G	A	0.1188	0.000309047	0.9914	0.0286736	reported	textfile	8	124816862	0.021	1.59e-08	750643
rs9932220	A	G	A	G	-0.1591	0.0334688	0.238208	0.028376	reported	textfile	16	51758116	0.021	3.76e-14	750858
rs9937801	C	T	C	T	-0.1554	-0.0131741	0.585662	0.0241668	reported	textfile	16	21088130	0.0174	4.81e-19	753737
rs1000423	T	C	T	C	0.4138	0.0187406	0.330475	0.0192576	reported	textfile	17	59475642	0.0346	6.5e-33	709744
rs10008637	C	T	C	T	-0.2157	-0.0383664	0.025432	0.0171679	reported	textfile	4	77414144	0.0302	9.24e-13	732349
rs10028284	T	A	T	A	-0.2937	-0.0612831	0.00205045	0.0198789	reported	textfile	4	89752913	0.0398	1.69e-13	712926
rs10048404	T	C	T	C	-0.2607	0.0264415	0.15477	0.018583	reported	textfile	18	54578482	0.0317	1.91e-16	716128
rs1006545	T	G	T	G	0.6846	-0.00723851	0.838989	0.0356248	reported	textfile	10	102553647	0.048	3.5e-46	729961
rs10069690	T	C	T	C	0.3098	0.0391173	0.0365191	0.0187066	reported	textfile	5	1279790	0.0369	4.47e-17	654501
rs1010064	C	A	C	A	-0.3571	0.00446706	0.864875	0.0262503	reported	textfile	12	20000315	0.0387	3.02e-20	741971
rs1012089	G	C	G	C	0.192	-0.0298994	0.0825201	0.0172207	reported	textfile	16	74171973	0.0302	1.95e-10	733619
rs10188003	T	C	T	C	0.1883	-0.0255656	0.141021	0.017368	reported	textfile	2	66773469	0.0307	8.8e-10	733876
rs10207726	T	C	T	C	-0.2142	-0.0193147	0.262486	0.017237	reported	textfile	2	112744260	0.033	8.06e-11	736885
rs10224210	C	T	C	T	0.3831	0.0433132	0.0338158	0.020409	reported	textfile	7	151413194	0.034	1.6e-29	717138
rs10282122	T	C	T	C	-0.302	-0.00788813	0.687434	0.0196057	reported	textfile	7	2529623	0.0327	2.46e-20	706826
rs10420519	T	G	T	G	-0.4921	0.0548231	0.341958	0.0576902	reported	textfile	19	45298461	0.0887	2.86e-08	669104
rs1044822	T	C	T	C	-0.248	-0.0511487	0.0574606	0.0269233	reported	textfile	2	230629138	0.0424	5.16e-09	731057
rs10460108	G	A	G	A	-0.2141	-0.0229397	0.183078	0.0172306	reported	textfile	18	73034151	0.0301	1.12e-12	735252
rs1049212	G	A	G	A	0.299	0.0160517	0.358079	0.0174659	reported	textfile	16	4932929	0.0302	4.59e-23	741366
rs10501410	A	G	A	G	0.4122	0.0283292	0.302399	0.0274693	reported	textfile	11	72088806	0.0607	1.1e-11	717203
rs1052501	T	C	T	C	0.2262	0.00307357	0.886598	0.0215523	reported	textfile	3	41925398	0.0412	4.14e-08	712540
rs10749572	T	G	T	G	-0.203	-0.0598151	0.000576461	0.0173757	reported	textfile	10	82136664	0.0302	1.88e-11	732858
rs10750441	T	C	T	C	0.1754	0.0155748	0.379971	0.0177399	reported	textfile	11	130469044	0.0319	3.74e-08	733371
rs10776752	T	G	T	G	0.8211	0.0529415	0.0213329	0.0229976	reported	textfile	1	113044328	0.0576	4.61e-46	714540
rs10777213	A	G	A	G	-0.1786	0.0266988	0.121054	0.017221	reported	textfile	12	90349999	0.0299	2.45e-09	742029
rs10779795	G	A	G	A	-0.2191	-0.00177758	0.925672	0.0190541	reported	textfile	1	6677064	0.032	7.44e-12	726082
rs10782230	A	G	A	G	0.2106	0.0213523	0.213593	0.0171677	reported	textfile	6	126228512	0.0302	2.91e-12	732600
rs10804330	C	T	C	T	-0.2351	-0.0196477	0.255722	0.017287	reported	textfile	2	227185749	0.0306	1.62e-14	719314
rs10914124	C	T	C	T	-0.234	0.0135856	0.435026	0.0174036	reported	textfile	1	180865798	0.0312	6.32e-14	722795
rs10941043	G	T	G	T	0.2585	-0.0352094	0.0627972	0.0189234	reported	textfile	5	33194751	0.0332	6.42e-15	732984
rs10980408	C	T	C	T	0.7606	0.0284169	0.713843	0.0774937	reported	textfile	9	113249071	0.0827	3.83e-20	723034
rs11097909	C	T	C	T	0.3628	0.0489318	0.0816921	0.0281064	reported	textfile	4	106911321	0.043	3.35e-17	722507
rs11120093	T	C	T	C	-0.1792	-0.0056865	0.745257	0.0175023	reported	textfile	1	207211326	0.0307	5.13e-09	730052
rs11145807	G	A	G	A	-0.2135	-0.00500928	0.775092	0.017532	reported	textfile	9	139520789	0.0322	3.54e-11	673847
rs11159091	A	G	A	G	0.1978	-0.000401183	0.981583	0.0173787	reported	textfile	14	75074316	0.0303	6.79e-11	727182
rs111866816	T	C	T	C	0.3569	-0.0138017	0.743985	0.0422611	reported	textfile	10	94441507	0.0597	2.29e-09	716603
rs11191580	C	T	C	T	-1.0995	-0.0449689	0.146523	0.030972	reported	textfile	10	104906211	0.055	7.74e-89	736152
rs11210029	G	A	G	A	0.203	0.0226012	0.197713	0.0175463	reported	textfile	1	41865293	0.0313	8.92e-11	729149
rs11222084	T	A	T	A	0.3363	-0.00568231	0.755216	0.0182261	reported	textfile	11	130273230	0.0316	1.8e-26	723415
rs11241313	T	C	T	C	-0.2071	-0.0176586	0.353639	0.0190378	reported	textfile	5	114428167	0.0326	2.23e-10	732060
rs112509803	C	G	C	G	-0.2641	-0.0457613	0.103077	0.0280725	reported	textfile	7	24735004	0.0477	3.18e-08	727954
rs11252324	T	G	T	G	-0.4164	-0.132109	0.00118002	0.0407283	reported	textfile	10	4124568	0.0573	3.61e-13	728929
rs112854918	G	C	G	C	0.5577	0.0496655	0.253277	0.0434737	reported	textfile	22	30588910	0.1004	2.77e-08	708664
rs113086489	T	C	T	C	0.3249	0.0136866	0.434281	0.0175046	reported	textfile	17	7171356	0.0307	3.8e-26	714638
rs1133400	G	A	G	A	0.2975	0.0156068	0.493578	0.022796	reported	textfile	10	134459388	0.0376	2.53e-15	709605
rs113695818	T	C	T	C	-0.1835	-0.0185517	0.32704	0.0189284	reported	textfile	12	8837407	0.033	2.62e-08	726746
rs115262049	T	A	T	A	-0.5893	0.00671838	0.835783	0.0324105	reported	textfile	2	43196694	0.0552	1.29e-26	693047
rs11585169	A	T	A	T	0.1796	0.033747	0.0524469	0.0174003	reported	textfile	1	150572037	0.0308	5.34e-09	717273
rs11592107	A	G	A	G	0.3024	0.0246028	0.188593	0.0187129	reported	textfile	10	122968964	0.0326	1.55e-20	732564
rs11604357	A	C	A	C	-0.277	-0.0229918	0.372459	0.025779	reported	textfile	11	45351729	0.0411	1.6e-11	727546
rs11636952	C	T	C	T	-0.5313	-0.0581751	0.000907674	0.0175348	reported	textfile	15	75114322	0.0328	4.22e-59	718923
rs11641374	A	C	A	C	-0.1943	-0.0215763	0.236133	0.0182123	reported	textfile	16	1347717	0.0309	3.26e-10	726309
rs11655604	T	C	T	C	-0.2033	0.0631055	0.000383098	0.0177689	reported	textfile	17	79365861	0.0333	1.09e-09	659504
rs11672660	T	C	T	C	0.2212	-0.0320634	0.101826	0.0195979	reported	textfile	19	46180184	0.0381	6.32e-09	723793
rs11694601	G	A	G	A	0.1909	-0.0141733	0.415854	0.0174198	reported	textfile	2	174949358	0.0309	6.41e-10	720073
rs117206641	T	C	T	C	0.3154	0.0509252	0.0984578	0.0308193	reported	textfile	12	133086888	0.0499	2.66e-10	694701
rs117464403	A	G	A	G	0.864	0.104997	0.0648679	0.0568729	reported	textfile	10	107158054	0.1199	5.8e-13	669762
rs11874246	T	C	T	C	0.2856	0.0118691	0.506895	0.0178838	reported	textfile	18	42596789	0.0328	3.22e-18	741724
rs11925504	A	G	A	G	-0.2901	-0.0465004	0.00673287	0.0171602	reported	textfile	3	14943965	0.0305	1.78e-21	730972
rs11960210	C	T	C	T	-0.4727	-0.00121865	0.945966	0.0179814	reported	textfile	5	157817634	0.0313	1.25e-51	725775
rs11977526	A	G	A	G	-0.3213	0.0160529	0.38141	0.0183399	reported	textfile	7	46008110	0.0312	6.62e-25	718110
rs1199330	G	A	G	A	0.2654	0.0398447	0.146729	0.0274567	reported	textfile	3	138101529	0.047	1.65e-08	725939
rs12042924	C	T	C	T	0.1807	-0.0133591	0.439088	0.0172658	reported	textfile	1	197297417	0.0303	2.62e-09	725176
rs12063372	A	G	A	G	0.1989	0.0223806	0.205313	0.0176704	reported	textfile	1	59621911	0.0318	3.86e-10	702404
rs1209384	G	A	G	A	-0.2558	0.0176414	0.327498	0.0180168	reported	textfile	1	43765089	0.0313	2.85e-16	720869
rs12136922	A	G	A	G	0.2027	0.0195896	0.255902	0.0172424	reported	textfile	1	67007389	0.0304	2.69e-11	716003
rs12153395	A	G	A	G	-0.3303	7.52e-05	0.997624	0.0252674	reported	textfile	5	179411477	0.0486	1.07e-11	700177
rs12255372	T	G	T	G	0.2358	-0.0613905	0.00631292	0.0224786	reported	textfile	10	114808902	0.0335	1.94e-12	727333
rs12258967	G	C	G	C	-0.6327	0.033161	0.109592	0.0207253	reported	textfile	10	18727959	0.0337	1.08e-78	711222
rs12264186	T	C	T	C	0.2135	-0.0097621	0.699288	0.0252719	reported	textfile	10	32289986	0.0387	3.58e-08	728615
rs12321	C	G	C	G	-0.2292	-0.0327287	0.0622329	0.0175524	reported	textfile	22	29453193	0.0303	3.81e-14	740590
rs12426261	G	A	G	A	-0.3775	0.00615446	0.728712	0.0177444	reported	textfile	12	50573037	0.0309	2.31e-34	739837
rs12464602	A	G	A	G	-0.2437	0.012839	0.462078	0.0174578	reported	textfile	2	43397614	0.0315	1.02e-14	710688
rs12509595	C	T	C	T	0.8367	-0.0422342	0.0228591	0.0185581	reported	textfile	4	81182554	0.0334	2.55e-138	723737
rs12511987	G	T	G	T	0.2329	-0.0195523	0.382397	0.0223842	reported	textfile	4	46595623	0.0399	5.39e-09	718970
rs12528975	A	G	A	G	0.4751	0.0226748	0.620095	0.0457416	reported	textfile	6	30988017	0.0747	1.98e-10	654608
rs12596630	T	C	T	C	0.4278	-0.0648043	0.0830233	0.0373856	reported	textfile	16	2065666	0.0547	5.01e-15	695487
rs12610654	G	A	G	A	-0.2315	0.0127459	0.460321	0.0172634	reported	textfile	19	5006598	0.032	4.41e-13	725098
rs12627651	A	G	A	G	0.3498	-0.00544571	0.768198	0.0184768	reported	textfile	21	44760603	0.0341	1.02e-24	707619
rs12637573	G	A	G	A	0.1731	0.0137583	0.422549	0.0171548	reported	textfile	3	121682388	0.0302	9.95e-09	731789
rs12643599	G	A	G	A	-0.3134	-0.00670426	0.713924	0.0182882	reported	textfile	4	156639846	0.0313	1.23e-23	737396
rs12656497	C	T	C	T	0.6382	-0.0154118	0.375401	0.0173869	reported	textfile	5	32831939	0.0307	7.14e-96	731458
rs12657950	T	C	T	C	0.455	0.0219705	0.363394	0.0241722	reported	textfile	5	61940569	0.059	1.27e-14	727366
rs12661036	C	T	C	T	0.2104	0.00845205	0.654261	0.0188725	reported	textfile	6	163737476	0.0374	1.82e-08	686838
rs12668436	C	T	C	T	0.2151	-0.0118057	0.548811	0.0196912	reported	textfile	7	47548893	0.035	7.88e-10	733620
rs12693982	T	C	T	C	0.2575	-0.0147147	0.391206	0.0171614	reported	textfile	2	204085635	0.0309	7.49e-17	725230
rs12694277	C	T	C	T	0.2018	-0.00554504	0.769579	0.0189298	reported	textfile	2	213188795	0.0335	1.8e-09	705096
rs12731646	T	C	T	C	-0.189	-0.00557105	0.747921	0.0173347	reported	textfile	1	169090660	0.0307	7.21e-10	729081
rs1275985	T	C	T	C	-0.5411	0.00160209	0.926118	0.0172768	reported	textfile	2	26911745	0.0308	4.73e-69	734678
rs12883810	T	C	T	C	-0.2382	0.0226162	0.339758	0.0236907	reported	textfile	14	68032235	0.0428	2.7e-08	727286
rs12885878	G	A	G	A	0.2291	-0.0205309	0.281333	0.0190572	reported	textfile	14	104007555	0.0367	4.32e-10	691270
rs12906962	C	T	C	T	0.2653	-0.00765346	0.663091	0.0175679	reported	textfile	15	95312071	0.0325	3.28e-16	722993
rs1290784	T	C	T	C	0.4124	0.0326648	0.0613974	0.017462	reported	textfile	3	169096900	0.0303	2.97e-42	732685
rs1290933	A	C	A	C	-0.2847	-0.0011836	0.951521	0.0194682	reported	textfile	4	2668217	0.0327	3.17e-18	729752
rs12926550	A	G	A	G	-0.2548	-0.00389921	0.839942	0.0193061	reported	textfile	16	81510155	0.0324	3.43e-15	733083
rs1293969	C	T	C	T	0.1988	0.0299574	0.109585	0.0187226	reported	textfile	6	151959945	0.0347	1.03e-08	734562
rs12978472	G	C	G	C	-0.845	0.0393974	0.248107	0.0341114	reported	textfile	19	7257990	0.049	1.23e-66	659116
rs13016772	T	C	T	C	0.2522	0.0324796	0.136923	0.0218373	reported	textfile	2	55779476	0.0355	1.23e-12	735375
rs13091418	G	C	G	C	0.2234	0.024068	0.192819	0.0184814	reported	textfile	3	185329756	0.0325	6.15e-12	714950
rs13107261	A	G	A	G	-0.1778	0.00960674	0.59392	0.0180183	reported	textfile	4	63768826	0.0314	1.57e-08	723080
rs13107325	T	C	T	C	-0.9086	-0.0783836	0.282754	0.0729725	reported	textfile	4	103188709	0.0592	4.22e-53	722416
rs13253358	T	C	T	C	0.2127	-0.00753787	0.693249	0.0191098	reported	textfile	8	68920135	0.033	1.13e-10	731985
rs1332813	C	T	C	T	-0.2203	-0.0031638	0.86475	0.0185744	reported	textfile	9	9350706	0.0314	2.32e-12	738182
rs13358657	G	A	G	A	0.388	0.0115727	0.65881	0.0262089	reported	textfile	5	157938070	0.0445	2.95e-18	726650
rs1340030	C	T	C	T	-0.1936	-0.0192194	0.268308	0.0173622	reported	textfile	11	30182068	0.0312	5.77e-10	735124
rs13412750	A	G	A	G	-0.2889	0.0240096	0.291894	0.02278	reported	textfile	2	191634958	0.0341	2.32e-17	724970
rs13420463	G	A	G	A	-0.3143	-0.0354281	0.0882958	0.0207855	reported	textfile	2	37517566	0.036	2.72e-18	727538
rs1375564	T	C	T	C	0.2579	-0.0319899	0.0943083	0.0191202	reported	textfile	3	85656311	0.0315	2.84e-16	725300
rs1382472	A	G	A	G	-0.1917	0.046946	0.0100067	0.0182272	reported	textfile	11	27273967	0.0307	4.47e-10	733295
rs139354822	C	T	C	T	-0.6115	-0.00210292	0.959866	0.041789	reported	textfile	2	242344695	0.0975	3.51e-10	627584
rs1408945	T	G	T	G	-0.3196	-0.000387062	0.982266	0.0174134	reported	textfile	1	42364877	0.0304	8.33e-26	732969
rs1410222	T	C	T	C	0.2173	0.0146054	0.519468	0.0226734	reported	textfile	9	77239540	0.0388	2.17e-08	738234
rs141958336	A	G	A	G	0.7807	-0.0324376	0.272697	0.0295728	reported	textfile	19	2165383	0.078	1.36e-23	703114
rs1422279	T	C	T	C	0.331	0.0161614	0.355482	0.0174906	reported	textfile	5	122470209	0.0309	1.05e-26	731435
rs1433121	T	C	T	C	-0.228	0.00710201	0.689617	0.0177828	reported	textfile	19	32591878	0.0326	2.66e-12	734738
rs1436138	G	A	G	A	-0.3119	-0.0351046	0.0500184	0.0179123	reported	textfile	17	75316880	0.0315	4.73e-23	723225
rs1437649	A	G	A	G	-0.2189	0.0191603	0.343482	0.020226	reported	textfile	18	48132646	0.0357	8.57e-10	726972
rs146550789	C	T	C	T	0.4824	0.0272069	0.448863	0.0359257	reported	textfile	16	66781040	0.0778	5.64e-10	715780
rs148140538	T	C	T	C	-0.3252	0.0546573	0.165023	0.0393679	reported	textfile	22	50228044	0.0562	7.39e-09	720169
rs148401029	A	C	A	C	-0.4623	-0.0115236	0.827601	0.0529138	reported	textfile	8	81386066	0.0848	4.97e-08	693082
rs1493132	C	T	C	T	0.1766	0.011181	0.523998	0.0175473	reported	textfile	4	108861082	0.0318	2.73e-08	733403
rs1544861	C	T	C	T	-0.1969	0.0305495	0.0857215	0.0177778	reported	textfile	11	10679441	0.0318	5.66e-10	731644
rs1551355	T	C	T	C	0.2098	0.0372992	0.0562393	0.0195367	reported	textfile	17	30032420	0.0356	3.89e-09	733847
rs1565440	A	G	A	G	0.1746	-0.0204034	0.25156	0.0177952	reported	textfile	1	243387788	0.0311	1.94e-08	733804
rs1575290	T	C	T	C	0.1973	-0.0345997	0.0442741	0.0172011	reported	textfile	6	7715689	0.0301	5.59e-11	735850
rs1623474	T	C	T	C	0.3827	0.046474	0.0112326	0.0183302	reported	textfile	10	18471794	0.0321	7.66e-33	730307
rs1630736	T	C	T	C	-0.1706	-0.00290725	0.866175	0.0172517	reported	textfile	6	12295987	0.0309	3.52e-08	701460
rs1664781	A	G	A	G	0.2643	0.00848361	0.640603	0.0181718	reported	textfile	5	53276301	0.0326	5.69e-16	734655
rs17010957	C	T	C	T	0.534	0.00746019	0.755901	0.0239979	reported	textfile	4	86719165	0.043	1.78e-35	720369
rs17035181	G	T	G	T	-0.3074	0.0200138	0.412621	0.0244282	reported	textfile	4	157678511	0.0429	7.61e-13	729651
rs17080102	C	G	C	G	-0.8085	-0.090061	0.00592516	0.0327269	reported	textfile	6	151004770	0.0594	3.52e-42	734200
rs17245822	C	A	C	A	0.1899	0.0174537	0.317774	0.0174705	reported	textfile	13	73131694	0.0312	1.15e-09	729982
rs17249754	A	G	A	G	-0.8446	-0.0181247	0.578015	0.0325816	reported	textfile	12	90060586	0.0403	1.25e-97	738415
rs17257081	G	A	G	A	-0.2274	-0.0247446	0.22748	0.020503	reported	textfile	2	135630498	0.0392	6.35e-09	705214
rs17562391	T	C	T	C	0.1967	0.00697307	0.686947	0.0173028	reported	textfile	14	100133250	0.0306	1.35e-10	730042
rs17608766	C	T	C	T	0.6903	0.000623958	0.978088	0.0227171	reported	textfile	17	45013271	0.0433	2.48e-57	722845
rs177551	A	C	A	C	0.373	0.0205496	0.455398	0.0275299	reported	textfile	11	16930289	0.0442	3.47e-17	731561
rs17760259	C	T	C	T	0.2654	0.0326114	0.0578722	0.0171941	reported	textfile	2	19744462	0.0304	2.25e-18	735821
rs17762	A	G	A	G	0.4117	-0.00537418	0.846641	0.027787	reported	textfile	11	22492454	0.0571	5.6e-13	720428
rs17807723	A	G	A	G	-0.2721	-0.0261655	0.231185	0.0218535	reported	textfile	15	90023558	0.0443	8.43e-10	719485
rs17812022	T	C	T	C	-0.3613	-0.0215234	0.433743	0.0274952	reported	textfile	20	19007099	0.0525	5.65e-12	706121
rs1786345	C	A	C	A	-0.2073	-0.0176632	0.308314	0.0173378	reported	textfile	8	101674751	0.0307	1.34e-11	724456
rs1814951	A	G	A	G	-0.3231	-0.0106582	0.623913	0.0217375	reported	textfile	4	111408718	0.0466	3.91e-12	726285
rs1821002	G	C	G	C	-0.3794	-0.00205354	0.905234	0.0172491	reported	textfile	8	10640065	0.0307	5.19e-35	734295
rs1848994	A	G	A	G	0.2012	-0.0208811	0.262255	0.0186259	reported	textfile	19	22111366	0.0334	1.79e-09	734717
rs1870735	G	C	G	C	-0.206	0.0286624	0.0976158	0.0173028	reported	textfile	7	155744303	0.0311	3.6e-11	695501
rs1871190	T	G	T	G	0.1954	0.00482905	0.781628	0.017421	reported	textfile	5	97953719	0.0324	1.66e-09	714803
rs1882212	G	A	G	A	-0.2753	-0.0556674	0.0189374	0.023721	reported	textfile	2	182981968	0.0363	3.34e-14	733312
rs1882961	T	C	T	C	0.2443	0.00822273	0.640907	0.017629	reported	textfile	21	16556367	0.0326	6.69e-14	736089
rs1889785	A	G	A	G	0.1782	0.010109	0.562391	0.0174506	reported	textfile	1	16348729	0.0304	4.35e-09	728064
rs189267552	A	T	A	T	-0.8664	0.0158999	0.769733	0.0543171	reported	textfile	3	20073193	0.139	4.55e-10	691585
rs1896326	A	G	A	G	-0.2797	0.0169168	0.444588	0.0221289	reported	textfile	12	115342956	0.0371	4.4e-14	685351
rs1906672	A	G	A	G	0.2966	-0.0124161	0.578099	0.0223246	reported	textfile	8	38130025	0.0358	1.2e-16	731179
rs1957563	T	C	T	C	0.3629	-0.0219551	0.286038	0.0205793	reported	textfile	5	157474590	0.0342	2.32e-26	733457
rs1984195	A	G	A	G	0.2409	0.0252958	0.141248	0.0171944	reported	textfile	6	79657391	0.0303	1.77e-15	728319
rs1994158	G	A	G	A	-0.2513	-0.00169062	0.934514	0.0205755	reported	textfile	15	86064327	0.0391	1.23e-10	739162
rs2014408	T	C	T	C	0.5169	-0.00548426	0.818111	0.0238471	reported	textfile	11	16365282	0.0373	1.26e-43	723871
rs2024385	A	T	A	T	-0.2642	-0.00511981	0.773596	0.0177973	reported	textfile	12	12888438	0.0306	5.88e-18	727906
rs2111557	T	C	T	C	0.1764	0.01268	0.459711	0.0171509	reported	textfile	3	169325621	0.0302	5.22e-09	731426
rs2126474	T	G	T	G	-0.2601	0.00176544	0.921173	0.0178407	reported	textfile	8	76878957	0.0306	1.87e-17	735582
rs2129869	T	A	T	A	0.2643	-0.0128414	0.504229	0.019228	reported	textfile	12	26457650	0.0361	2.44e-13	738520
rs2161967	G	T	G	T	-0.2836	0.0238613	0.16538	0.0172011	reported	textfile	2	218680529	0.0307	2.87e-20	719115
rs2177843	T	C	T	C	0.4394	-0.0364914	0.123376	0.0236841	reported	textfile	10	75409877	0.0432	2.8e-24	701559
rs2236295	T	G	T	G	-0.3028	-0.0176992	0.322111	0.0178757	reported	textfile	10	64564892	0.0309	1.04e-22	728424
rs2238787	A	G	A	G	0.2552	0.0164373	0.353831	0.0177282	reported	textfile	22	19976406	0.0332	1.45e-14	736068
rs2249105	G	A	G	A	-0.2927	-0.0566893	0.00192943	0.0182816	reported	textfile	2	65287896	0.0313	7.63e-21	729133
rs2276153	G	C	G	C	-0.3296	-0.000495451	0.97927	0.0190675	reported	textfile	11	58407740	0.0351	6.56e-21	734236
rs2283500	C	A	C	A	-0.3106	-0.0308745	0.277373	0.0284233	reported	textfile	16	4138378	0.0481	1.08e-10	732337
rs2289124	A	G	A	G	-0.308	0.0468855	0.0486374	0.0237785	reported	textfile	11	89224477	0.0415	1.14e-13	700632
rs2291434	T	G	T	G	-0.2622	-0.0193712	0.261797	0.0172625	reported	textfile	4	38387244	0.0303	5.1e-18	729355
rs2291516	A	G	A	G	0.3708	0.0492113	0.059753	0.02614	reported	textfile	19	11508177	0.0505	2.17e-13	719764
rs2353940	C	T	C	T	0.2075	0.00166961	0.933952	0.0201464	reported	textfile	4	145740898	0.0358	6.85e-09	699949
rs2354862	C	A	C	A	-0.2507	-0.0134687	0.503246	0.0201208	reported	textfile	8	64501744	0.0317	2.42e-15	723156
rs2384063	T	C	T	C	0.3266	-0.00265081	0.89471	0.0200292	reported	textfile	2	25187115	0.0357	6.33e-20	716500
rs2392929	G	T	G	T	0.7507	-0.00739971	0.693838	0.0187976	reported	textfile	7	106414069	0.0379	1.96e-87	723277
rs2423514	G	A	G	A	-0.3011	-0.00587545	0.736585	0.0174668	reported	textfile	20	10693337	0.0302	1.77e-23	739037
rs246973	T	C	T	C	0.2479	0.0046749	0.803019	0.0187415	reported	textfile	5	68007803	0.0335	1.45e-13	718997
rs2470004	T	C	T	C	-0.3454	-0.0328863	0.207519	0.0260916	reported	textfile	8	120358445	0.0392	1.28e-18	734365
rs2493134	C	T	C	T	0.3736	-0.016068	0.353728	0.0173262	reported	textfile	1	230849359	0.0309	1.1e-33	719449
rs2493296	T	C	T	C	0.4183	0.0205879	0.452387	0.0273978	reported	textfile	1	3327032	0.0442	3.14e-21	710296
rs2498323	A	G	A	G	0.3171	-0.0537219	0.115758	0.0341562	reported	textfile	4	3451109	0.0517	8.51e-10	719352
rs2580350	A	G	A	G	0.1769	0.00157699	0.927716	0.0173834	reported	textfile	2	121996007	0.0307	8.39e-09	714258
rs2589218	C	T	C	T	0.2258	0.00455291	0.824475	0.0205277	reported	textfile	15	96785017	0.0339	2.54e-11	735529
rs2598	G	A	G	A	-0.168	-0.0215639	0.214894	0.0173872	reported	textfile	20	47241618	0.0303	2.87e-08	733448
rs2608029	G	C	G	C	-0.1805	0.0120107	0.516237	0.018502	reported	textfile	8	129170126	0.032	1.61e-08	731597
rs2610990	G	A	G	A	0.2903	0.00171283	0.925479	0.0183122	reported	textfile	4	18008232	0.0343	2.86e-17	726424
rs2627313	T	C	T	C	0.3208	-1.04e-05	0.999528	0.0175167	reported	textfile	15	81006712	0.0303	3.55e-26	732086
rs263532	C	T	C	T	-0.1798	0.0247311	0.15049	0.0172006	reported	textfile	1	2164116	0.0307	4.72e-09	721538
rs2643826	T	C	T	C	0.4473	0.0191274	0.274277	0.0174956	reported	textfile	3	27562988	0.0306	1.74e-48	721083
rs2652812	T	C	T	C	-0.2516	0.0125459	0.504746	0.0188083	reported	textfile	15	63406170	0.0353	1.03e-12	727494
rs268263	A	T	A	T	0.5938	0.0608074	0.004462	0.0213846	reported	textfile	2	164954174	0.0353	1.77e-63	713147
rs2689690	T	C	T	C	-0.2702	-0.0227617	0.237484	0.0192684	reported	textfile	10	95899706	0.0316	1.15e-17	716794
rs2724377	G	A	G	A	-0.1938	-0.00804477	0.638874	0.017143	reported	textfile	1	207974818	0.0301	1.29e-10	734549
rs2744139	C	T	C	T	-0.2369	0.03174	0.124735	0.0206749	reported	textfile	6	22384718	0.0355	2.48e-11	729519
rs2745599	G	A	G	A	-0.2164	0.0037448	0.83256	0.0177126	reported	textfile	6	1613686	0.0317	8.96e-12	675881
rs2760748	A	T	A	T	0.3626	0.0478297	0.0987416	0.0289703	reported	textfile	17	2001604	0.0509	1.05e-12	729265
rs2776037	C	T	C	T	0.1851	0.0100948	0.559747	0.0173088	reported	textfile	21	16317933	0.0309	2.15e-09	719934
rs2801008	G	T	G	T	0.1876	-0.0108771	0.557938	0.0185645	reported	textfile	20	51788718	0.0324	7.37e-09	728105
rs2815063	A	C	A	C	0.2755	0.0133814	0.59487	0.0251628	reported	textfile	6	39262535	0.0458	1.76e-09	697076
rs2833834	A	C	A	C	0.2177	-0.00387099	0.837849	0.0189156	reported	textfile	21	33814378	0.0338	1.22e-10	728749
rs28429256	A	G	A	G	0.215	0.0171934	0.327028	0.0175422	reported	textfile	15	66931617	0.0325	3.89e-11	708637
rs2853736	G	T	T	A	-0.2368	-0.0251462	0.790997	0.0948854	reported	textfile	1	28838198	0.0331	8.34e-13	716874
rs28572357	C	A	C	A	0.2733	0.0144932	0.399812	0.0172137	reported	textfile	19	31867447	0.0308	6.34e-19	733594
rs28578714	C	T	C	T	-0.2066	-0.028179	0.110535	0.0176582	reported	textfile	22	50727921	0.0327	2.53e-10	666583
rs28650790	T	C	T	C	0.2287	0.046452	0.0647828	0.0251533	reported	textfile	5	55861464	0.0387	3.3e-09	728189
rs28688791	C	T	C	T	0.3222	0.0201676	0.307157	0.0197489	reported	textfile	7	19039605	0.038	2.34e-17	726773
rs28866311	G	T	G	T	0.2762	0.0130196	0.464928	0.0178167	reported	textfile	15	41442195	0.0302	5.45e-20	735999
rs2904315	G	A	G	A	0.2081	-0.0248792	0.183829	0.0187194	reported	textfile	11	48109948	0.0325	1.58e-10	733354
rs2913920	T	C	T	C	0.2418	-0.0402287	0.0428331	0.0198627	reported	textfile	5	141726983	0.0359	1.62e-11	720146
rs2957688	A	G	A	G	0.3472	0.0289803	0.0921807	0.0172092	reported	textfile	11	10364963	0.0304	2.74e-30	725953
rs3098186	T	C	T	C	-0.2422	-0.026001	0.130456	0.0171929	reported	textfile	15	50810621	0.0303	1.41e-15	726862
rs3104552	C	T	C	T	-0.2449	0.0209133	0.224722	0.0172258	reported	textfile	9	128153616	0.0303	6.31e-16	737567
rs34025993	G	A	G	A	-0.223	0.0233721	0.178636	0.0173775	reported	textfile	9	123516572	0.0308	4.71e-13	723871
[truncated: 2,010 more rows]

## Sheet: S2
Heterogeneity results for 2 blood pressure and 5 gout-related phenotypes.
outcome	exposure	method	Q	Q_df	Q_pval
strictly defined gout	systolic blood pressure	MR Egger	482.921	364	2.8318e-05
strictly defined gout	systolic blood pressure	Inverse variance weighted	483.848	365	2.9148e-05
drug-induced gout	systolic blood pressure	MR Egger	374.49	364	0.340992
drug-induced gout	systolic blood pressure	Inverse variance weighted	374.51	365	0.354357
gout	systolic blood pressure	MR Egger	575.014	364	1.03929e-11
gout	systolic blood pressure	Inverse variance weighted	575.479	365	1.20355e-11
idiopathic gout	systolic blood pressure	MR Egger	374.911	364	0.33539
idiopathic gout	systolic blood pressure	Inverse variance weighted	375.721	365	0.338123
unspecified gout	systolic blood pressure	MR Egger	452.107	364	0.00111361
unspecified gout	systolic blood pressure	Inverse variance weighted	452.14	365	0.00124953
idiopathic gout	diastolic blood pressure	MR Egger	466.041	0.000730364	373
idiopathic gout	diastolic blood pressure	Inverse variance weighted	467.846	0.000677433	374
gout	diastolic blood pressure	MR Egger	643.723	1.02115e-16	373
gout	diastolic blood pressure	Inverse variance weighted	645.25	9.72589e-17	374
drug-induced gout	diastolic blood pressure	MR Egger	377.166	0.430011	373
drug-induced gout	diastolic blood pressure	Inverse variance weighted	377.168	0.444384	374
strictly defined gout	diastolic blood pressure	MR Egger	495.411	2.1385e-05	373
strictly defined gout	diastolic blood pressure	Inverse variance weighted	496.086	2.2751e-05	374
unspecified gout	diastolic blood pressure	MR Egger	504.522	6.29875e-06	373
unspecified gout	diastolic blood pressure	Inverse variance weighted	506.368	5.73128e-06	374

## Sheet: S3
Pleiotropy results for 2 blood pressure and 5 gout-related phenotypes.
outcome	exposure	egger_intercept	se	pval
strictly defined gout	systolic blood pressure	-0.00358305	0.00428505	0.403605
drug-induced gout	systolic blood pressure	0.00302529	0.0217269	0.889336
gout	systolic blood pressure	0.00185598	0.00342095	0.587783
idiopathic gout	systolic blood pressure	0.00473819	0.00534462	0.375915
unspecified gout	systolic blood pressure	0.0006127	0.0037575	0.870561
idiopathic gout	diastolic blood pressure	0.00651649	0.230157	0.00542173
gout	diastolic blood pressure	0.003094	0.347583	0.00328983
drug-induced gout	diastolic blood pressure	-0.000887349	0.96433	0.0198289
strictly defined gout	diastolic blood pressure	0.00281715	0.47615	0.00394986
unspecified gout	diastolic blood pressure	0.00421784	0.24338	0.00360984

## Sheet: S4
Harmonization data for diastolic and systolic blood pressure phenotypes and BMI、Smoking phenotypes.
SNP	effect_allele.exposure	other_allele.exposure	effect_allele.outcome	other_allele.outcome	beta.exposure	beta.outcome	eaf.exposure	eaf.outcome	remove	palindromic	ambiguous	id.outcome	se.outcome	pval.outcome	outcome	mr_keep.outcome	pval_origin.outcome	data_source.outcome	chr.exposure	pos.exposure	se.exposure	pval.exposure	samplesize.exposure	id.exposure	exposure	mr_keep.exposure	pval_origin.exposure	data_source.exposure	action	mr_keep	samplesize.outcome
rs10048404	T	C	T	C	-0.2607	-0.0016	0.3701	NA	FALSE	FALSE	FALSE	jtAgxE	0.0042	0.7032	bmi	TRUE	reported	textfile	18	54578482	0.0317	1.90722e-16	716128	ieu-b-38	systolic blood pressure || id:ieu-b-38	TRUE	reported	igd	2	TRUE	NA
rs1006545	T	G	T	G	0.6846	-0.0176	0.8872	NA	FALSE	FALSE	FALSE	jtAgxE	0.006	0.003353	bmi	TRUE	reported	textfile	10	102553647	0.048	3.49704e-46	729961	ieu-b-38	systolic blood pressure || id:ieu-b-38	TRUE	reported	igd	2	TRUE	NA
rs10069690	T	C	T	C	0.3098	0.0022	0.2582	NA	FALSE	FALSE	FALSE	jtAgxE	0.0065	0.735	bmi	TRUE	reported	textfile	5	1279790	0.0369	4.47301e-17	654501	ieu-b-38	systolic blood pressure || id:ieu-b-38	TRUE	reported	igd	2	TRUE	NA
rs1010064	C	A	C	A	-0.3571	-0.0008	0.1837	NA	FALSE	FALSE	FALSE	jtAgxE	0.0047	0.8648	bmi	TRUE	reported	textfile	12	20000315	0.0387	3.01995e-20	741971	ieu-b-38	systolic blood pressure || id:ieu-b-38	TRUE	reported	igd	2	TRUE	NA
rs1012089	G	C	G	C	0.192	-0.0076	0.5248	NA	FALSE	TRUE	TRUE	jtAgxE	0.0037	0.03997	bmi	TRUE	reported	textfile	16	74171973	0.0302	1.94998e-10	733619	ieu-b-38	systolic blood pressure || id:ieu-b-38	TRUE	reported	igd	2	FALSE	NA
rs10188003	T	C	T	C	0.1883	0.0017	0.393	NA	FALSE	FALSE	FALSE	jtAgxE	0.0039	0.6629	bmi	TRUE	reported	textfile	2	66773469	0.0307	8.79893e-10	733876	ieu-b-38	systolic blood pressure || id:ieu-b-38	TRUE	reported	igd	2	TRUE	NA
rs10207726	T	C	T	C	-0.2142	0.0031	0.296	NA	FALSE	FALSE	FALSE	jtAgxE	0.004	0.4383	bmi	TRUE	reported	textfile	2	112744260	0.033	8.06121e-11	736885	ieu-b-38	systolic blood pressure || id:ieu-b-38	TRUE	reported	igd	2	TRUE	NA
rs10224210	C	T	C	T	0.3831	0.0057	0.2789	NA	FALSE	FALSE	FALSE	jtAgxE	0.0035	0.1016	bmi	TRUE	reported	textfile	7	151413194	0.034	1.60398e-29	717138	ieu-b-38	systolic blood pressure || id:ieu-b-38	TRUE	reported	igd	2	TRUE	NA
rs1044822	T	C	T	C	-0.248	-0.0091	0.1482	NA	FALSE	FALSE	FALSE	jtAgxE	0.0052	0.08012	bmi	TRUE	reported	textfile	2	230629138	0.0424	5.15597e-09	731057	ieu-b-38	systolic blood pressure || id:ieu-b-38	TRUE	reported	igd	2	TRUE	NA
rs1049212	G	A	G	A	0.299	-0.0121	0.5693	NA	FALSE	FALSE	FALSE	jtAgxE	0.0036	0.0007763	bmi	TRUE	reported	textfile	16	4932929	0.0302	4.58987e-23	741366	ieu-b-38	systolic blood pressure || id:ieu-b-38	TRUE	reported	igd	2	TRUE	NA
rs10501410	A	G	A	G	0.4122	-0.0088	0.0692	NA	FALSE	FALSE	FALSE	jtAgxE	0.0075	0.2407	bmi	TRUE	reported	textfile	11	72088806	0.0607	1.10205e-11	717203	ieu-b-38	systolic blood pressure || id:ieu-b-38	TRUE	reported	igd	2	TRUE	NA
rs1052501	T	C	T	C	0.2262	-0.0138	0.8329	NA	FALSE	FALSE	FALSE	jtAgxE	0.0054	0.0106	bmi	TRUE	reported	textfile	3	41925398	0.0412	4.14295e-08	712540	ieu-b-38	systolic blood pressure || id:ieu-b-38	TRUE	reported	igd	2	TRUE	NA
rs10749572	T	G	T	G	-0.203	-0.0013	0.5444	NA	FALSE	FALSE	FALSE	jtAgxE	0.0036	0.718	bmi	TRUE	reported	textfile	10	82136664	0.0302	1.88018e-11	732858	ieu-b-38	systolic blood pressure || id:ieu-b-38	TRUE	reported	igd	2	TRUE	NA
rs10777213	A	G	A	G	-0.1786	-0.0041	0.5244	NA	FALSE	FALSE	FALSE	jtAgxE	0.0036	0.2547	bmi	TRUE	reported	textfile	12	90349999	0.0299	2.452e-09	742029	ieu-b-38	systolic blood pressure || id:ieu-b-38	TRUE	reported	igd	2	TRUE	NA
rs10779795	G	A	G	A	-0.2191	-0.0098	0.3387	NA	FALSE	FALSE	FALSE	jtAgxE	0.0039	0.01198	bmi	TRUE	reported	textfile	1	6677064	0.032	7.43704e-12	726082	ieu-b-38	systolic blood pressure || id:ieu-b-38	TRUE	reported	igd	2	TRUE	NA
rs10782230	A	G	A	G	0.2106	0.0011	0.4845	NA	FALSE	FALSE	FALSE	jtAgxE	0.0037	0.7662	bmi	TRUE	reported	textfile	6	126228512	0.0302	2.91206e-12	732600	ieu-b-38	systolic blood pressure || id:ieu-b-38	TRUE	reported	igd	2	TRUE	NA
rs10914124	C	T	C	T	-0.234	0.0017	0.3833	NA	FALSE	FALSE	FALSE	jtAgxE	0.0039	0.6629	bmi	TRUE	reported	textfile	1	180865798	0.0312	6.32121e-14	722795	ieu-b-38	systolic blood pressure || id:ieu-b-38	TRUE	reported	igd	2	TRUE	NA
rs11120093	T	C	T	C	-0.1792	-0.0022	0.4082	NA	FALSE	FALSE	FALSE	jtAgxE	0.0037	0.5521	bmi	TRUE	reported	textfile	1	207211326	0.0307	5.12897e-09	730052	ieu-b-38	systolic blood pressure || id:ieu-b-38	TRUE	reported	igd	2	TRUE	NA
rs11159091	A	G	A	G	0.1978	0.0044	0.4615	NA	FALSE	FALSE	FALSE	jtAgxE	0.0037	0.2344	bmi	TRUE	reported	textfile	14	75074316	0.0303	6.79204e-11	727182	ieu-b-38	systolic blood pressure || id:ieu-b-38	TRUE	reported	igd	2	TRUE	NA
rs11191580	C	T	C	T	-1.0995	0.0309	0.0824	NA	FALSE	FALSE	FALSE	jtAgxE	0.0052	2.592e-09	bmi	TRUE	reported	textfile	10	104906211	0.055	7.73749e-89	736152	ieu-b-38	systolic blood pressure || id:ieu-b-38	TRUE	reported	igd	2	TRUE	NA
rs11222084	T	A	T	A	0.3363	-0.0117	0.3621	NA	FALSE	TRUE	TRUE	jtAgxE	0.0031	0.0001992	bmi	TRUE	reported	textfile	11	130273230	0.0316	1.80302e-26	723415	ieu-b-38	systolic blood pressure || id:ieu-b-38	TRUE	reported	igd	2	FALSE	NA
rs11241313	T	C	T	C	-0.2071	-0.0033	0.3112	NA	FALSE	FALSE	FALSE	jtAgxE	0.004	0.4094	bmi	TRUE	reported	textfile	5	114428167	0.0326	2.22602e-10	732060	ieu-b-38	systolic blood pressure || id:ieu-b-38	TRUE	reported	igd	2	TRUE	NA
rs11252324	T	G	T	G	-0.4164	-0.0015	0.0771	NA	FALSE	FALSE	FALSE	jtAgxE	0.007	0.8303	bmi	TRUE	reported	textfile	10	4124568	0.0573	3.61327e-13	728929	ieu-b-38	systolic blood pressure || id:ieu-b-38	TRUE	reported	igd	2	TRUE	NA
rs1133400	G	A	G	A	0.2975	0.012	0.214	NA	FALSE	FALSE	FALSE	jtAgxE	0.0081	0.1385	bmi	TRUE	reported	textfile	10	134459388	0.0376	2.52813e-15	709605	ieu-b-38	systolic blood pressure || id:ieu-b-38	TRUE	reported	igd	2	TRUE	NA
rs11592107	A	G	A	G	0.3024	-0.0029	0.3096	NA	FALSE	FALSE	FALSE	jtAgxE	0.004	0.4685	bmi	TRUE	reported	textfile	10	122968964	0.0326	1.54703e-20	732564	ieu-b-38	systolic blood pressure || id:ieu-b-38	TRUE	reported	igd	2	TRUE	NA
rs11636952	C	T	C	T	-0.5313	0.0081	0.6859	NA	FALSE	FALSE	FALSE	jtAgxE	0.0052	0.1155	bmi	TRUE	reported	textfile	15	75114322	0.0328	4.22377e-59	718923	ieu-b-38	systolic blood pressure || id:ieu-b-38	TRUE	reported	igd	2	TRUE	NA
rs11672660	T	C	T	C	0.2212	-0.0339	0.1996	NA	FALSE	FALSE	FALSE	jtAgxE	0.0038	7.911e-19	bmi	TRUE	reported	textfile	19	46180184	0.0381	6.31902e-09	723793	ieu-b-38	systolic blood pressure || id:ieu-b-38	TRUE	reported	igd	2	TRUE	NA
rs11694601	G	A	G	A	0.1909	0.0112	0.4032	NA	FALSE	FALSE	FALSE	jtAgxE	0.0036	0.001864	bmi	TRUE	reported	textfile	2	174949358	0.0309	6.41195e-10	720073	ieu-b-38	systolic blood pressure || id:ieu-b-38	TRUE	reported	igd	2	TRUE	NA
rs11874246	T	C	T	C	0.2856	-0.0087	0.2963	NA	FALSE	FALSE	FALSE	jtAgxE	0.004	0.02963	bmi	TRUE	reported	textfile	18	42596789	0.0328	3.22478e-18	741724	ieu-b-38	systolic blood pressure || id:ieu-b-38	TRUE	reported	igd	2	TRUE	NA
rs11925504	A	G	A	G	-0.2901	0.0077	0.5721	NA	FALSE	FALSE	FALSE	jtAgxE	0.0037	0.03743	bmi	TRUE	reported	textfile	3	14943965	0.0305	1.77582e-21	730972	ieu-b-38	systolic blood pressure || id:ieu-b-38	TRUE	reported	igd	2	TRUE	NA
rs11960210	C	T	C	T	-0.4727	0.0009	0.3755	NA	FALSE	FALSE	FALSE	jtAgxE	0.0033	0.7838	bmi	TRUE	reported	textfile	5	157817634	0.0313	1.25285e-51	725775	ieu-b-38	systolic blood pressure || id:ieu-b-38	TRUE	reported	igd	2	TRUE	NA
rs11977526	A	G	A	G	-0.3213	0.001	0.4009	NA	FALSE	FALSE	FALSE	jtAgxE	0.0031	0.7492	bmi	TRUE	reported	textfile	7	46008110	0.0312	6.62217e-25	718110	ieu-b-38	systolic blood pressure || id:ieu-b-38	TRUE	reported	igd	2	TRUE	NA
rs1199330	G	A	G	A	0.2654	-0.0089	0.1176	NA	FALSE	FALSE	FALSE	jtAgxE	0.0057	0.1184	bmi	TRUE	reported	textfile	3	138101529	0.047	1.65402e-08	725939	ieu-b-38	systolic blood pressure || id:ieu-b-38	TRUE	reported	igd	2	TRUE	NA
rs1209384	G	A	G	A	-0.2558	-0.0033	0.6122	NA	FALSE	FALSE	FALSE	jtAgxE	0.0037	0.3725	bmi	TRUE	reported	textfile	1	43765089	0.0313	2.84774e-16	720869	ieu-b-38	systolic blood pressure || id:ieu-b-38	TRUE	reported	igd	2	TRUE	NA
rs12136922	A	G	A	G	0.2027	-0.0036	0.4949	NA	FALSE	FALSE	FALSE	jtAgxE	0.0036	0.3173	bmi	TRUE	reported	textfile	1	67007389	0.0304	2.68906e-11	716003	ieu-b-38	systolic blood pressure || id:ieu-b-38	TRUE	reported	igd	2	TRUE	NA
rs12255372	T	G	T	G	0.2358	-0.0204	0.2883	NA	FALSE	FALSE	FALSE	jtAgxE	0.0033	9.26e-10	bmi	TRUE	reported	textfile	10	114808902	0.0335	1.93821e-12	727333	ieu-b-38	systolic blood pressure || id:ieu-b-38	TRUE	reported	igd	2	TRUE	NA
rs12258967	G	C	G	C	-0.6327	0.0001	0.2953	NA	FALSE	TRUE	TRUE	jtAgxE	0.004	0.9801	bmi	TRUE	reported	textfile	10	18727959	0.0337	1.08293e-78	711222	ieu-b-38	systolic blood pressure || id:ieu-b-38	TRUE	reported	igd	2	FALSE	NA
rs12321	C	G	C	G	-0.2292	0.0036	0.4328	NA	FALSE	TRUE	TRUE	jtAgxE	0.0042	0.3914	bmi	TRUE	reported	textfile	22	29453193	0.0303	3.81417e-14	740590	ieu-b-38	systolic blood pressure || id:ieu-b-38	TRUE	reported	igd	2	FALSE	NA
rs12464602	A	G	A	G	-0.2437	-0.0009	0.6208	NA	FALSE	FALSE	FALSE	jtAgxE	0.0037	0.8078	bmi	TRUE	reported	textfile	2	43397614	0.0315	1.01601e-14	710688	ieu-b-38	systolic blood pressure || id:ieu-b-38	TRUE	reported	igd	2	TRUE	NA
rs12596630	T	C	T	C	0.4278	-0.0138	0.0903	NA	FALSE	FALSE	FALSE	jtAgxE	0.0077	0.0731	bmi	TRUE	reported	textfile	16	2065666	0.0547	5.01072e-15	695487	ieu-b-38	systolic blood pressure || id:ieu-b-38	TRUE	reported	igd	2	TRUE	NA
rs12627651	A	G	A	G	0.3498	0.0017	0.2872	NA	FALSE	FALSE	FALSE	jtAgxE	0.0036	0.6465	bmi	TRUE	reported	textfile	21	44760603	0.0341	1.024e-24	707619	ieu-b-38	systolic blood pressure || id:ieu-b-38	TRUE	reported	igd	2	TRUE	NA
rs12637573	G	A	G	A	0.1731	0.0007	0.5282	NA	FALSE	FALSE	FALSE	jtAgxE	0.0036	0.8458	bmi	TRUE	reported	textfile	3	121682388	0.0302	9.94901e-09	731789	ieu-b-38	systolic blood pressure || id:ieu-b-38	TRUE	reported	igd	2	TRUE	NA
rs12643599	G	A	G	A	-0.3134	0.0037	0.3605	NA	FALSE	FALSE	FALSE	jtAgxE	0.0031	0.2311	bmi	TRUE	reported	textfile	4	156639846	0.0313	1.23197e-23	737396	ieu-b-38	systolic blood pressure || id:ieu-b-38	TRUE	reported	igd	2	TRUE	NA
rs12656497	C	T	C	T	0.6382	-0.0034	0.5966	NA	FALSE	FALSE	FALSE	jtAgxE	0.003	0.2569	bmi	TRUE	reported	textfile	5	32831939	0.0307	7.14003e-96	731458	ieu-b-38	systolic blood pressure || id:ieu-b-38	TRUE	reported	igd	2	TRUE	NA
rs12657950	T	C	T	C	0.455	-0.0094	0.0744	NA	FALSE	FALSE	FALSE	jtAgxE	0.0071	0.1855	bmi	TRUE	reported	textfile	5	61940569	0.059	1.26911e-14	727366	ieu-b-38	systolic blood pressure || id:ieu-b-38	TRUE	reported	igd	2	TRUE	NA
rs12668436	C	T	C	T	0.2151	0.0025	0.2459	NA	FALSE	FALSE	FALSE	jtAgxE	0.0034	0.4568	bmi	TRUE	reported	textfile	7	47548893	0.035	7.88297e-10	733620	ieu-b-38	systolic blood pressure || id:ieu-b-38	TRUE	reported	igd	2	TRUE	NA
rs12693982	T	C	T	C	0.2575	-0.0103	0.4024	NA	FALSE	FALSE	FALSE	jtAgxE	0.003	0.0005711	bmi	TRUE	reported	textfile	2	204085635	0.0309	7.49031e-17	725230	ieu-b-38	systolic blood pressure || id:ieu-b-38	TRUE	reported	igd	2	TRUE	NA
rs12731646	T	C	T	C	-0.189	0.0061	0.409	NA	FALSE	FALSE	FALSE	jtAgxE	0.003	0.04534	bmi	TRUE	reported	textfile	1	169090660	0.0307	7.21207e-10	729081	ieu-b-38	systolic blood pressure || id:ieu-b-38	TRUE	reported	igd	2	TRUE	NA
rs1275985	T	C	T	C	-0.5411	-0.0159	0.6133	NA	FALSE	FALSE	FALSE	jtAgxE	0.0037	1.729e-05	bmi	TRUE	reported	textfile	2	26911745	0.0308	4.73042e-69	734678	ieu-b-38	systolic blood pressure || id:ieu-b-38	TRUE	reported	igd	2	TRUE	NA
rs12883810	T	C	T	C	-0.2382	-0.0037	0.1462	NA	FALSE	FALSE	FALSE	jtAgxE	0.0054	0.4932	bmi	TRUE	reported	textfile	14	68032235	0.0428	2.69998e-08	727286	ieu-b-38	systolic blood pressure || id:ieu-b-38	TRUE	reported	igd	2	TRUE	NA
rs12885878	G	A	G	A	0.2291	0.0029	0.7663	NA	FALSE	FALSE	FALSE	jtAgxE	0.0047	0.5372	bmi	TRUE	reported	textfile	14	104007555	0.0367	4.32305e-10	691270	ieu-b-38	systolic blood pressure || id:ieu-b-38	TRUE	reported	igd	2	TRUE	NA
rs12906962	C	T	C	T	0.2653	0.0069	0.324	NA	FALSE	FALSE	FALSE	jtAgxE	0.0041	0.09239	bmi	TRUE	reported	textfile	15	95312071	0.0325	3.27718e-16	722993	ieu-b-38	systolic blood pressure || id:ieu-b-38	TRUE	reported	igd	2	TRUE	NA
rs1290784	T	C	T	C	0.4124	0.0011	0.4483	NA	FALSE	FALSE	FALSE	jtAgxE	0.003	0.7235	bmi	TRUE	reported	textfile	3	169096900	0.0303	2.96825e-42	732685	ieu-b-38	systolic blood pressure || id:ieu-b-38	TRUE	reported	igd	2	TRUE	NA
rs12926550	A	G	A	G	-0.2548	-0.0073	0.3156	NA	FALSE	FALSE	FALSE	jtAgxE	0.004	0.068	bmi	TRUE	reported	textfile	16	81510155	0.0324	3.4261e-15	733083	ieu-b-38	systolic blood pressure || id:ieu-b-38	TRUE	reported	igd	2	TRUE	NA
rs13107261	A	G	A	G	-0.1778	0.0002	0.3687	NA	FALSE	FALSE	FALSE	jtAgxE	0.0037	0.9569	bmi	TRUE	reported	textfile	4	63768826	0.0314	1.567e-08	723080	ieu-b-38	systolic blood pressure || id:ieu-b-38	TRUE	reported	igd	2	TRUE	NA
rs13107325	T	C	T	C	-0.9086	0.0472	0.0739	NA	FALSE	FALSE	FALSE	jtAgxE	0.0066	1.064e-12	bmi	TRUE	reported	textfile	4	103188709	0.0592	4.21891e-53	722416	ieu-b-38	systolic blood pressure || id:ieu-b-38	TRUE	reported	igd	2	TRUE	NA
rs13412750	A	G	A	G	-0.2889	0.0078	0.2708	NA	FALSE	FALSE	FALSE	jtAgxE	0.0042	0.06329	bmi	TRUE	reported	textfile	2	191634958	0.0341	2.32488e-17	724970	ieu-b-38	systolic blood pressure || id:ieu-b-38	TRUE	reported	igd	2	TRUE	NA
rs1382472	A	G	A	G	-0.1917	0.0068	0.4041	NA	FALSE	FALSE	FALSE	jtAgxE	0.0037	0.06609	bmi	TRUE	reported	textfile	11	27273967	0.0307	4.46601e-10	733295	ieu-b-38	systolic blood pressure || id:ieu-b-38	TRUE	reported	igd	2	TRUE	NA
rs1408945	T	G	T	G	-0.3196	-0.0085	0.4243	NA	FALSE	FALSE	FALSE	jtAgxE	0.0036	0.01822	bmi	TRUE	reported	textfile	1	42364877	0.0304	8.33105e-26	732969	ieu-b-38	systolic blood pressure || id:ieu-b-38	TRUE	reported	igd	2	TRUE	NA
rs1410222	T	C	T	C	0.2173	0.0075	0.8166	NA	FALSE	FALSE	FALSE	jtAgxE	0.0048	0.1182	bmi	TRUE	reported	textfile	9	77239540	0.0388	2.16501e-08	738234	ieu-b-38	systolic blood pressure || id:ieu-b-38	TRUE	reported	igd	2	TRUE	NA
rs1437649	A	G	A	G	-0.2189	-0.0023	0.2345	NA	FALSE	FALSE	FALSE	jtAgxE	0.0042	0.584	bmi	TRUE	reported	textfile	18	48132646	0.0357	8.57294e-10	726972	ieu-b-38	systolic blood pressure || id:ieu-b-38	TRUE	reported	igd	2	TRUE	NA
rs1493132	C	T	C	T	0.1766	-0.0015	0.3397	NA	FALSE	FALSE	FALSE	jtAgxE	0.0039	0.7005	bmi	TRUE	reported	textfile	4	108861082	0.0318	2.72797e-08	733403	ieu-b-38	systolic blood pressure || id:ieu-b-38	TRUE	reported	igd	2	TRUE	NA
rs1544861	C	T	C	T	-0.1969	0.0004	0.6605	NA	FALSE	FALSE	FALSE	jtAgxE	0.0039	0.9183	bmi	TRUE	reported	textfile	11	10679441	0.0318	5.65796e-10	731644	ieu-b-38	systolic blood pressure || id:ieu-b-38	TRUE	reported	igd	2	TRUE	NA
rs1551355	T	C	T	C	0.2098	-0.001	0.2334	NA	FALSE	FALSE	FALSE	jtAgxE	0.0046	0.8279	bmi	TRUE	reported	textfile	17	30032420	0.0356	3.88597e-09	733847	ieu-b-38	systolic blood pressure || id:ieu-b-38	TRUE	reported	igd	2	TRUE	NA
rs1623474	T	C	T	C	0.3827	-0.0014	0.3303	NA	FALSE	FALSE	FALSE	jtAgxE	0.004	0.7263	bmi	TRUE	reported	textfile	10	18471794	0.0321	7.66126e-33	730307	ieu-b-38	systolic blood pressure || id:ieu-b-38	TRUE	reported	igd	2	TRUE	NA
rs1630736	T	C	T	C	-0.1706	-0.0022	0.465	NA	FALSE	FALSE	FALSE	jtAgxE	0.0032	0.4923	bmi	TRUE	reported	textfile	6	12295987	0.0309	3.51601e-08	701460	ieu-b-38	systolic blood pressure || id:ieu-b-38	TRUE	reported	igd	2	TRUE	NA
rs1664781	A	G	A	G	0.2643	-0.0139	0.6925	NA	FALSE	FALSE	FALSE	jtAgxE	0.0039	0.0003651	bmi	TRUE	reported	textfile	5	53276301	0.0326	5.69246e-16	734655	ieu-b-38	systolic blood pressure || id:ieu-b-38	TRUE	reported	igd	2	TRUE	NA
rs17010957	C	T	C	T	0.534	0.0028	0.1463	NA	FALSE	FALSE	FALSE	jtAgxE	0.0042	0.515	bmi	TRUE	reported	textfile	4	86719165	0.043	1.78115e-35	720369	ieu-b-38	systolic blood pressure || id:ieu-b-38	TRUE	reported	igd	2	TRUE	NA
rs17035181	G	T	G	T	-0.3074	-0.0002	0.1448	NA	FALSE	FALSE	FALSE	jtAgxE	0.0052	0.9693	bmi	TRUE	reported	textfile	4	157678511	0.0429	7.61377e-13	729651	ieu-b-38	systolic blood pressure || id:ieu-b-38	TRUE	reported	igd	2	TRUE	NA
rs17080102	C	G	C	G	-0.8085	0.0177	0.0694	NA	FALSE	TRUE	TRUE	jtAgxE	0.0071	0.01267	bmi	TRUE	reported	textfile	6	151004770	0.0594	3.52209e-42	734200	ieu-b-38	systolic blood pressure || id:ieu-b-38	TRUE	reported	igd	2	FALSE	NA
rs17249754	A	G	A	G	-0.8446	0.0056	0.1683	NA	FALSE	FALSE	FALSE	jtAgxE	0.0051	0.2722	bmi	TRUE	reported	textfile	12	90060586	0.0403	1.24997e-97	738415	ieu-b-38	systolic blood pressure || id:ieu-b-38	TRUE	reported	igd	2	TRUE	NA
rs17257081	G	A	G	A	-0.2274	-0.0133	0.1935	NA	FALSE	FALSE	FALSE	jtAgxE	0.0047	0.004658	bmi	TRUE	reported	textfile	2	135630498	0.0392	6.35097e-09	705214	ieu-b-38	systolic blood pressure || id:ieu-b-38	TRUE	reported	igd	2	TRUE	NA
rs17562391	T	C	T	C	0.1967	0.0002	0.4186	NA	FALSE	FALSE	FALSE	jtAgxE	0.0031	0.937	bmi	TRUE	reported	textfile	14	100133250	0.0306	1.34899e-10	730042	ieu-b-38	systolic blood pressure || id:ieu-b-38	TRUE	reported	igd	2	TRUE	NA
rs17608766	C	T	C	T	0.6903	-0.0096	0.1445	NA	FALSE	FALSE	FALSE	jtAgxE	0.0044	0.029	bmi	TRUE	reported	textfile	17	45013271	0.0433	2.47913e-57	722845	ieu-b-38	systolic blood pressure || id:ieu-b-38	TRUE	reported	igd	2	TRUE	NA
rs17760259	C	T	C	T	0.2654	-0.0016	0.4276	NA	FALSE	FALSE	FALSE	jtAgxE	0.0036	0.6567	bmi	TRUE	reported	textfile	2	19744462	0.0304	2.2532e-18	735821	ieu-b-38	systolic blood pressure || id:ieu-b-38	TRUE	reported	igd	2	TRUE	NA
rs17762	A	G	A	G	0.4117	0.0077	0.0777	NA	FALSE	FALSE	FALSE	jtAgxE	0.0067	0.2505	bmi	TRUE	reported	textfile	11	22492454	0.0571	5.59887e-13	720428	ieu-b-38	systolic blood pressure || id:ieu-b-38	TRUE	reported	igd	2	TRUE	NA
rs17807723	A	G	A	G	-0.2721	0.0008	0.138	NA	FALSE	FALSE	FALSE	jtAgxE	0.0054	0.8822	bmi	TRUE	reported	textfile	15	90023558	0.0443	8.42694e-10	719485	ieu-b-38	systolic blood pressure || id:ieu-b-38	TRUE	reported	igd	2	TRUE	NA
rs17812022	T	C	T	C	-0.3613	0.0084	0.0958	NA	FALSE	FALSE	FALSE	jtAgxE	0.0073	0.2499	bmi	TRUE	reported	textfile	20	19007099	0.0525	5.64547e-12	706121	ieu-b-38	systolic blood pressure || id:ieu-b-38	TRUE	reported	igd	2	TRUE	NA
rs1814951	A	G	A	G	-0.3231	-0.0012	0.8785	NA	FALSE	FALSE	FALSE	jtAgxE	0.0057	0.8333	bmi	TRUE	reported	textfile	4	111408718	0.0466	3.90931e-12	726285	ieu-b-38	systolic blood pressure || id:ieu-b-38	TRUE	reported	igd	2	TRUE	NA
rs1871190	T	G	T	G	0.1954	0.0014	0.3349	NA	FALSE	FALSE	FALSE	jtAgxE	0.0041	0.7328	bmi	TRUE	reported	textfile	5	97953719	0.0324	1.656e-09	714803	ieu-b-38	systolic blood pressure || id:ieu-b-38	TRUE	reported	igd	2	TRUE	NA
rs1882212	G	A	G	A	-0.2753	-0.0003	0.2207	NA	FALSE	FALSE	FALSE	jtAgxE	0.0045	0.9468	bmi	TRUE	reported	textfile	2	182981968	0.0363	3.33503e-14	733312	ieu-b-38	systolic blood pressure || id:ieu-b-38	TRUE	reported	igd	2	TRUE	NA
rs1882961	T	C	T	C	0.2443	0.002	0.3087	NA	FALSE	FALSE	FALSE	jtAgxE	0.0032	0.5264	bmi	TRUE	reported	textfile	21	16556367	0.0326	6.68652e-14	736089	ieu-b-38	systolic blood pressure || id:ieu-b-38	TRUE	reported	igd	2	TRUE	NA
rs1889785	A	G	A	G	0.1782	-0.0023	0.4552	NA	FALSE	FALSE	FALSE	jtAgxE	0.0037	0.5342	bmi	TRUE	reported	textfile	1	16348729	0.0304	4.35101e-09	728064	ieu-b-38	systolic blood pressure || id:ieu-b-38	TRUE	reported	igd	2	TRUE	NA
rs1906672	A	G	A	G	0.2966	-0.0023	0.2319	NA	FALSE	FALSE	FALSE	jtAgxE	0.0043	0.5927	bmi	TRUE	reported	textfile	8	38130025	0.0358	1.20393e-16	731179	ieu-b-38	systolic blood pressure || id:ieu-b-38	TRUE	reported	igd	2	TRUE	NA
rs1957563	T	C	T	C	0.3629	-0.0093	0.265	NA	FALSE	FALSE	FALSE	jtAgxE	0.0041	0.02331	bmi	TRUE	reported	textfile	5	157474590	0.0342	2.31686e-26	733457	ieu-b-38	systolic blood pressure || id:ieu-b-38	TRUE	reported	igd	2	TRUE	NA
rs1984195	A	G	A	G	0.2409	0.0038	0.4887	NA	FALSE	FALSE	FALSE	jtAgxE	0.0036	0.2912	bmi	TRUE	reported	textfile	6	79657391	0.0303	1.76807e-15	728319	ieu-b-38	systolic blood pressure || id:ieu-b-38	TRUE	reported	igd	2	TRUE	NA
rs2014408	T	C	T	C	0.5169	0.0019	0.2087	NA	FALSE	FALSE	FALSE	jtAgxE	0.0046	0.6796	bmi	TRUE	reported	textfile	11	16365282	0.0373	1.25893e-43	723871	ieu-b-38	systolic blood pressure || id:ieu-b-38	TRUE	reported	igd	2	TRUE	NA
rs2024385	A	T	A	T	-0.2642	-0.0025	0.424	NA	FALSE	TRUE	TRUE	jtAgxE	0.0039	0.5215	bmi	TRUE	reported	textfile	12	12888438	0.0306	5.87625e-18	727906	ieu-b-38	systolic blood pressure || id:ieu-b-38	TRUE	reported	igd	2	FALSE	NA
rs2111557	T	C	T	C	0.1764	-0.0012	0.4675	NA	FALSE	FALSE	FALSE	jtAgxE	0.0036	0.7389	bmi	TRUE	reported	textfile	3	169325621	0.0302	5.22096e-09	731426	ieu-b-38	systolic blood pressure || id:ieu-b-38	TRUE	reported	igd	2	TRUE	NA
rs2126474	T	G	T	G	-0.2601	-0.0189	0.4125	NA	FALSE	FALSE	FALSE	jtAgxE	0.0036	1.521e-07	bmi	TRUE	reported	textfile	8	76878957	0.0306	1.87111e-17	735582	ieu-b-38	systolic blood pressure || id:ieu-b-38	TRUE	reported	igd	2	TRUE	NA
rs2177843	T	C	T	C	0.4394	-0.0087	0.1505	NA	FALSE	FALSE	FALSE	jtAgxE	0.0051	0.08803	bmi	TRUE	reported	textfile	10	75409877	0.0432	2.79705e-24	701559	ieu-b-38	systolic blood pressure || id:ieu-b-38	TRUE	reported	igd	2	TRUE	NA
rs2238787	A	G	A	G	0.2552	0.0085	0.292	NA	FALSE	FALSE	FALSE	jtAgxE	0.0041	0.03816	bmi	TRUE	reported	textfile	22	19976406	0.0332	1.45111e-14	736068	ieu-b-38	systolic blood pressure || id:ieu-b-38	TRUE	reported	igd	2	TRUE	NA
rs2249105	G	A	G	A	-0.2927	-0.0029	0.3679	NA	FALSE	FALSE	FALSE	jtAgxE	0.003	0.3404	bmi	TRUE	reported	textfile	2	65287896	0.0313	7.63484e-21	729133	ieu-b-38	systolic blood pressure || id:ieu-b-38	TRUE	reported	igd	2	TRUE	NA
rs2291434	T	G	T	G	-0.2622	-0.0027	0.5335	NA	FALSE	FALSE	FALSE	jtAgxE	0.0036	0.4533	bmi	TRUE	reported	textfile	4	38387244	0.0303	5.10387e-18	729355	ieu-b-38	systolic blood pressure || id:ieu-b-38	TRUE	reported	igd	2	TRUE	NA
rs2291516	A	G	A	G	0.3708	0.0097	0.103	NA	FALSE	FALSE	FALSE	jtAgxE	0.0073	0.1839	bmi	TRUE	reported	textfile	19	11508177	0.0505	2.16521e-13	719764	ieu-b-38	systolic blood pressure || id:ieu-b-38	TRUE	reported	igd	2	TRUE	NA
rs246973	T	C	T	C	0.2479	-0.0048	0.2882	NA	FALSE	FALSE	FALSE	jtAgxE	0.004	0.2301	bmi	TRUE	reported	textfile	5	68007803	0.0335	1.45312e-13	718997	ieu-b-38	systolic blood pressure || id:ieu-b-38	TRUE	reported	igd	2	TRUE	NA
rs2470004	T	C	T	C	-0.3454	0.0017	0.8175	NA	FALSE	FALSE	FALSE	jtAgxE	0.0048	0.7232	bmi	TRUE	reported	textfile	8	120358445	0.0392	1.28204e-18	734365	ieu-b-38	systolic blood pressure || id:ieu-b-38	TRUE	reported	igd	2	TRUE	NA
rs2493134	C	T	C	T	0.3736	-0.0019	0.4071	NA	FALSE	FALSE	FALSE	jtAgxE	0.0029	0.5252	bmi	TRUE	reported	textfile	1	230849359	0.0309	1.10408e-33	719449	ieu-b-38	systolic blood pressure || id:ieu-b-38	TRUE	reported	igd	2	TRUE	NA
rs2498323	A	G	A	G	0.3171	-0.0086	0.098	NA	FALSE	FALSE	FALSE	jtAgxE	0.0064	0.179	bmi	TRUE	reported	textfile	4	3451109	0.0517	8.51491e-10	719352	ieu-b-38	systolic blood pressure || id:ieu-b-38	TRUE	reported	igd	2	TRUE	NA
rs2580350	A	G	A	G	0.1769	0.0006	0.5609	NA	FALSE	FALSE	FALSE	jtAgxE	0.0037	0.8712	bmi	TRUE	reported	textfile	2	121996007	0.0307	8.39305e-09	714258	ieu-b-38	systolic blood pressure || id:ieu-b-38	TRUE	reported	igd	2	TRUE	NA
rs2598	G	A	G	A	-0.168	0.0051	0.467	NA	FALSE	FALSE	FALSE	jtAgxE	0.0042	0.2246	bmi	TRUE	reported	textfile	20	47241618	0.0303	2.86999e-08	733448	ieu-b-38	systolic blood pressure || id:ieu-b-38	TRUE	reported	igd	2	TRUE	NA
rs2608029	G	C	G	C	-0.1805	0.0027	0.3347	NA	FALSE	TRUE	TRUE	jtAgxE	0.0039	0.4887	bmi	TRUE	reported	textfile	8	129170126	0.032	1.60901e-08	731597	ieu-b-38	systolic blood pressure || id:ieu-b-38	TRUE	reported	igd	2	FALSE	NA
rs2627313	T	C	T	C	0.3208	0.0123	0.4454	NA	FALSE	FALSE	FALSE	jtAgxE	0.0036	0.0006339	bmi	TRUE	reported	textfile	15	81006712	0.0303	3.55222e-26	732086	ieu-b-38	systolic blood pressure || id:ieu-b-38	TRUE	reported	igd	2	TRUE	NA
rs263532	C	T	C	T	-0.1798	0.0002	0.4245	NA	FALSE	FALSE	FALSE	jtAgxE	0.0042	0.962	bmi	TRUE	reported	textfile	1	2164116	0.0307	4.71596e-09	721538	ieu-b-38	systolic blood pressure || id:ieu-b-38	TRUE	reported	igd	2	TRUE	NA
rs2724377	G	A	G	A	-0.1938	0.0008	0.4697	NA	FALSE	FALSE	FALSE	jtAgxE	0.0036	0.8241	bmi	TRUE	reported	textfile	1	207974818	0.0301	1.286e-10	734549	ieu-b-38	systolic blood pressure || id:ieu-b-38	TRUE	reported	igd	2	TRUE	NA
rs2744139	C	T	C	T	-0.2369	0.0041	0.2376	NA	FALSE	FALSE	FALSE	jtAgxE	0.009	0.6487	bmi	TRUE	reported	textfile	6	22384718	0.0355	2.47913e-11	729519	ieu-b-38	systolic blood pressure || id:ieu-b-38	TRUE	reported	igd	2	TRUE	NA
rs2760748	A	T	A	T	0.3626	-0.0095	0.0981	NA	FALSE	TRUE	TRUE	jtAgxE	0.006	0.1133	bmi	TRUE	reported	textfile	17	2001604	0.0509	1.0539e-12	729265	ieu-b-38	systolic blood pressure || id:ieu-b-38	TRUE	reported	igd	2	FALSE	NA
rs2776037	C	T	C	T	0.1851	-0.0084	0.5849	NA	FALSE	FALSE	FALSE	jtAgxE	0.0031	0.006133	bmi	TRUE	reported	textfile	21	16317933	0.0309	2.146e-09	719934	ieu-b-38	systolic blood pressure || id:ieu-b-38	TRUE	reported	igd	2	TRUE	NA
rs2801008	G	T	G	T	0.1876	-0.0029	0.3183	NA	FALSE	FALSE	FALSE	jtAgxE	0.004	0.4685	bmi	TRUE	reported	textfile	20	51788718	0.0324	7.36902e-09	728105	ieu-b-38	systolic blood pressure || id:ieu-b-38	TRUE	reported	igd	2	TRUE	NA
rs2833834	A	C	A	C	0.2177	-0.0025	0.2765	NA	FALSE	FALSE	FALSE	jtAgxE	0.004	0.532	bmi	TRUE	reported	textfile	21	33814378	0.0338	1.217e-10	728749	ieu-b-38	systolic blood pressure || id:ieu-b-38	TRUE	reported	igd	2	TRUE	NA
rs2904315	G	A	G	A	0.2081	0	0.6869	NA	FALSE	FALSE	FALSE	jtAgxE	0.0033	0.9977	bmi	TRUE	reported	textfile	11	48109948	0.0325	1.57699e-10	733354	ieu-b-38	systolic blood pressure || id:ieu-b-38	TRUE	reported	igd	2	TRUE	NA
rs2913920	T	C	T	C	0.2418	-0.0019	0.765	NA	FALSE	FALSE	FALSE	jtAgxE	0.008	0.8123	bmi	TRUE	reported	textfile	5	141726983	0.0359	1.62293e-11	720146	ieu-b-38	systolic blood pressure || id:ieu-b-38	TRUE	reported	igd	2	TRUE	NA
rs35444	G	A	G	A	-0.4368	-0.0017	0.3862	NA	FALSE	FALSE	FALSE	jtAgxE	0.0039	0.6629	bmi	TRUE	reported	textfile	12	115552437	0.031	3.46737e-45	730213	ieu-b-38	systolic blood pressure || id:ieu-b-38	TRUE	reported	igd	2	TRUE	NA
rs365990	G	A	G	A	-0.225	-0.0047	0.3658	NA	FALSE	FALSE	FALSE	jtAgxE	0.0039	0.2282	bmi	TRUE	reported	textfile	14	23861811	0.0312	5.95251e-13	736333	ieu-b-38	systolic blood pressure || id:ieu-b-38	TRUE	reported	igd	2	TRUE	NA
rs3735533	C	T	C	T	0.91	-0.0112	0.9257	NA	FALSE	FALSE	FALSE	jtAgxE	0.0056	0.04546	bmi	TRUE	reported	textfile	7	27245893	0.0577	5.29054e-56	733213	ieu-b-38	systolic blood pressure || id:ieu-b-38	TRUE	reported	igd	2	TRUE	NA
rs3764400	C	T	C	T	-0.3748	0.0224	0.1365	NA	FALSE	FALSE	FALSE	jtAgxE	0.0045	5.544e-07	bmi	TRUE	reported	textfile	17	46123932	0.0445	3.68893e-17	723027	ieu-b-38	systolic blood pressure || id:ieu-b-38	TRUE	reported	igd	2	TRUE	NA
rs3772219	C	A	C	A	-0.2733	-0.0006	0.3176	NA	FALSE	FALSE	FALSE	jtAgxE	0.0032	0.8501	bmi	TRUE	reported	textfile	3	56771251	0.0324	3.09885e-17	733068	ieu-b-38	systolic blood pressure || id:ieu-b-38	TRUE	reported	igd	2	TRUE	NA
rs3802517	A	T	A	T	0.2527	-0.0028	0.4618	NA	FALSE	TRUE	TRUE	jtAgxE	0.0036	0.4367	bmi	TRUE	reported	textfile	10	28233469	0.0301	4.64836e-17	737138	ieu-b-38	systolic blood pressure || id:ieu-b-38	TRUE	reported	igd	2	FALSE	NA
rs3815460	G	C	G	C	0.285	-0.004	0.1024	NA	FALSE	TRUE	TRUE	jtAgxE	0.0064	0.532	bmi	TRUE	reported	textfile	14	73422259	0.05	1.20801e-08	736840	ieu-b-38	systolic blood pressure || id:ieu-b-38	TRUE	reported	igd	2	FALSE	NA
rs3819532	C	T	C	T	0.1875	-0.0005	0.6087	NA	FALSE	FALSE	FALSE	jtAgxE	0.0037	0.8925	bmi	TRUE	reported	textfile	12	2436837	0.0306	9.43604e-10	742091	ieu-b-38	systolic blood pressure || id:ieu-b-38	TRUE	reported	igd	2	TRUE	NA
rs3828282	G	C	G	C	-0.1857	0.004	0.5721	NA	FALSE	TRUE	TRUE	jtAgxE	0.0043	0.3523	bmi	TRUE	reported	textfile	2	218779144	0.0318	5.29395e-09	679906	ieu-b-38	systolic blood pressure || id:ieu-b-38	TRUE	reported	igd	2	FALSE	NA
rs3845811	G	C	G	C	0.2942	-0.0039	0.4339	NA	FALSE	TRUE	TRUE	jtAgxE	0.0037	0.2919	bmi	TRUE	reported	textfile	2	208521512	0.0309	1.87586e-21	709696	ieu-b-38	systolic blood pressure || id:ieu-b-38	TRUE	reported	igd	2	FALSE	NA
rs3918226	T	C	T	C	0.664	-0.0078	0.0811	NA	FALSE	FALSE	FALSE	jtAgxE	0.009	0.3858	bmi	TRUE	reported	textfile	7	150690176	0.0575	8.46058e-31	680941	ieu-b-38	systolic blood pressure || id:ieu-b-38	TRUE	reported	igd	2	TRUE	NA
rs3950627	A	C	A	C	0.1851	0.002	0.531	NA	FALSE	FALSE	FALSE	jtAgxE	0.004	0.6171	bmi	TRUE	reported	textfile	16	86436343	0.0308	1.82398e-09	706996	ieu-b-38	systolic blood pressure || id:ieu-b-38	TRUE	reported	igd	2	TRUE	NA
rs4143175	C	T	C	T	-0.2187	0.003	0.7591	NA	FALSE	FALSE	FALSE	jtAgxE	0.0043	0.4854	bmi	TRUE	reported	textfile	12	67782397	0.0352	5.10399e-10	734127	ieu-b-38	systolic blood pressure || id:ieu-b-38	TRUE	reported	igd	2	TRUE	NA
rs4245599	G	A	G	A	0.1794	0.0046	0.5416	NA	FALSE	FALSE	FALSE	jtAgxE	0.0036	0.2013	bmi	TRUE	reported	textfile	10	60365755	0.0305	4.03497e-09	722696	ieu-b-38	systolic blood pressure || id:ieu-b-38	TRUE	reported	igd	2	TRUE	NA
rs4260863	G	C	G	C	-0.1911	-0.0015	0.3837	NA	FALSE	TRUE	TRUE	jtAgxE	0.0037	0.6852	bmi	TRUE	reported	textfile	8	129386613	0.0314	1.17101e-09	718349	ieu-b-38	systolic blood pressure || id:ieu-b-38	TRUE	reported	igd	2	FALSE	NA
rs4284362	A	C	A	C	-0.2256	0.0015	0.7181	NA	FALSE	FALSE	FALSE	jtAgxE	0.004	0.7077	bmi	TRUE	reported	textfile	10	45377839	0.0338	2.60976e-11	716904	ieu-b-38	systolic blood pressure || id:ieu-b-38	TRUE	reported	igd	2	TRUE	NA
rs4408839	G	A	G	A	0.2301	-0.009	0.2567	NA	FALSE	FALSE	FALSE	jtAgxE	0.0041	0.02815	bmi	TRUE	reported	textfile	3	153729768	0.0345	2.42493e-11	734663	ieu-b-38	systolic blood pressure || id:ieu-b-38	TRUE	reported	igd	2	TRUE	NA
rs4440615	A	G	A	G	-0.2201	0.0013	0.6321	NA	FALSE	FALSE	FALSE	jtAgxE	0.0037	0.7253	bmi	TRUE	reported	textfile	8	141057641	0.0312	1.87413e-12	733272	ieu-b-38	systolic blood pressure || id:ieu-b-38	TRUE	reported	igd	2	TRUE	NA
rs4511593	T	C	T	C	-0.2881	-0.0022	0.6528	NA	FALSE	FALSE	FALSE	jtAgxE	0.0039	0.5727	bmi	TRUE	reported	textfile	17	7455536	0.0318	1.27909e-19	728124	ieu-b-38	systolic blood pressure || id:ieu-b-38	TRUE	reported	igd	2	TRUE	NA
rs4651224	T	C	T	C	0.1986	-0.0006	0.4474	NA	FALSE	FALSE	FALSE	jtAgxE	0.0037	0.8712	bmi	TRUE	reported	textfile	1	184585182	0.0306	8.99912e-11	717082	ieu-b-38	systolic blood pressure || id:ieu-b-38	TRUE	reported	igd	2	TRUE	NA
rs4734868	G	A	G	A	0.1844	-0.0051	0.3303	NA	FALSE	FALSE	FALSE	jtAgxE	0.0032	0.106	bmi	TRUE	reported	textfile	8	92793786	0.0321	9.2151e-09	729744	ieu-b-38	systolic blood pressure || id:ieu-b-38	TRUE	reported	igd	2	TRUE	NA
rs4784541	C	T	C	T	0.2015	0.0023	0.5252	NA	FALSE	FALSE	FALSE	jtAgxE	0.0031	0.4715	bmi	TRUE	reported	textfile	16	51704452	0.0307	4.9272e-11	709874	ieu-b-38	systolic blood pressure || id:ieu-b-38	TRUE	reported	igd	2	TRUE	NA
rs4834792	A	T	A	T	0.1973	-0.0102	0.4796	NA	FALSE	TRUE	TRUE	jtAgxE	0.0037	0.005838	bmi	TRUE	reported	textfile	4	120555696	0.0303	7.24102e-11	728729	ieu-b-38	systolic blood pressure || id:ieu-b-38	TRUE	reported	igd	2	FALSE	NA
rs4873492	T	C	T	C	0.3431	-0.0047	0.1724	NA	FALSE	FALSE	FALSE	jtAgxE	0.0048	0.3275	bmi	TRUE	reported	textfile	8	51947549	0.0403	1.61399e-17	722450	ieu-b-38	systolic blood pressure || id:ieu-b-38	TRUE	reported	igd	2	TRUE	NA
rs488834	T	C	T	C	-0.3799	-0.008	0.7645	NA	FALSE	FALSE	FALSE	jtAgxE	0.0048	0.09558	bmi	TRUE	reported	textfile	1	10767902	0.0365	2.35396e-25	700272	ieu-b-38	systolic blood pressure || id:ieu-b-38	TRUE	reported	igd	2	TRUE	NA
rs4925159	A	G	A	G	0.2174	0.0039	0.4246	NA	FALSE	FALSE	FALSE	jtAgxE	0.003	0.1889	bmi	TRUE	reported	textfile	17	18185510	0.0305	9.65606e-13	734204	ieu-b-38	systolic blood pressure || id:ieu-b-38	TRUE	reported	igd	2	TRUE	NA
rs4926499	C	G	C	G	0.2965	-0.0086	0.8263	NA	FALSE	TRUE	TRUE	jtAgxE	0.0077	0.264	bmi	TRUE	reported	textfile	1	249155909	0.0438	1.33291e-11	615071	ieu-b-38	systolic blood pressure || id:ieu-b-38	TRUE	reported	igd	2	FALSE	NA
rs4952609	G	A	G	A	-0.2124	0.0088	0.2561	NA	FALSE	FALSE	FALSE	jtAgxE	0.0041	0.03185	bmi	TRUE	reported	textfile	2	40555733	0.0347	9.60395e-10	723139	ieu-b-38	systolic blood pressure || id:ieu-b-38	TRUE	reported	igd	2	TRUE	NA
rs4980379	T	C	T	C	0.5764	0.0009	0.3719	NA	FALSE	FALSE	FALSE	jtAgxE	0.0042	0.8303	bmi	TRUE	reported	textfile	11	1888614	0.032	2.46718e-72	701947	ieu-b-38	systolic blood pressure || id:ieu-b-38	TRUE	reported	igd	2	TRUE	NA
rs573455	G	A	G	A	-0.1994	0.0081	0.539	NA	FALSE	FALSE	FALSE	jtAgxE	0.003	0.005918	bmi	TRUE	reported	textfile	11	117267884	0.0303	4.772e-11	729895	ieu-b-38	systolic blood pressure || id:ieu-b-38	TRUE	reported	igd	2	TRUE	NA
rs6026744	T	A	T	A	0.7131	0.0096	0.1229	NA	FALSE	TRUE	TRUE	jtAgxE	0.0098	0.3273	bmi	TRUE	reported	textfile	20	57742388	0.0461	6.99842e-54	730857	ieu-b-38	systolic blood pressure || id:ieu-b-38	TRUE	reported	igd	2	FALSE	NA
rs604723	C	T	C	T	0.655	-0.0025	0.7244	NA	FALSE	FALSE	FALSE	jtAgxE	0.0033	0.4521	bmi	TRUE	reported	textfile	11	100610546	0.0339	2.54624e-83	727774	ieu-b-38	systolic blood pressure || id:ieu-b-38	TRUE	reported	igd	2	TRUE	NA
rs6054139	A	G	A	G	0.2094	-0.002	0.606	NA	FALSE	FALSE	FALSE	jtAgxE	0.0037	0.5888	bmi	TRUE	reported	textfile	20	6327810	0.0306	8.22811e-12	743537	ieu-b-38	systolic blood pressure || id:ieu-b-38	TRUE	reported	igd	2	TRUE	NA
rs6058088	G	T	G	T	-0.2832	-0.0035	0.1561	NA	FALSE	FALSE	FALSE	jtAgxE	0.0057	0.5392	bmi	TRUE	reported	textfile	20	30139886	0.0417	1.14393e-11	731414	ieu-b-38	systolic blood pressure || id:ieu-b-38	TRUE	reported	igd	2	TRUE	NA
rs6078093	A	G	A	G	-0.1849	0.0002	0.428	NA	FALSE	FALSE	FALSE	jtAgxE	0.0037	0.9569	bmi	TRUE	reported	textfile	20	11168669	0.0304	1.19501e-09	735632	ieu-b-38	systolic blood pressure || id:ieu-b-38	TRUE	reported	igd	2	TRUE	NA
rs6090907	A	G	A	G	-0.3854	0.0056	0.147	NA	FALSE	FALSE	FALSE	jtAgxE	0.0053	0.2907	bmi	TRUE	reported	textfile	20	47410231	0.0425	1.28588e-19	738551	ieu-b-38	systolic blood pressure || id:ieu-b-38	TRUE	reported	igd	2	TRUE	NA
rs6271	T	C	T	C	-0.5547	-0.0094	0.0735	NA	FALSE	FALSE	FALSE	jtAgxE	0.0072	0.1962	bmi	TRUE	reported	textfile	9	136522274	0.0611	1.18304e-19	668892	ieu-b-38	systolic blood pressure || id:ieu-b-38	TRUE	reported	igd	2	TRUE	NA
rs641620	C	T	C	T	0.3193	-0.0023	0.1453	NA	FALSE	FALSE	FALSE	jtAgxE	0.0041	0.5736	bmi	TRUE	reported	textfile	11	117074229	0.044	3.73766e-13	703974	ieu-b-38	systolic blood pressure || id:ieu-b-38	TRUE	reported	igd	2	TRUE	NA
rs6445583	A	G	A	G	0.2774	0.0036	0.7465	NA	FALSE	FALSE	FALSE	jtAgxE	0.0043	0.4025	bmi	TRUE	reported	textfile	3	53562894	0.0349	1.89583e-15	720886	ieu-b-38	systolic blood pressure || id:ieu-b-38	TRUE	reported	igd	2	TRUE	NA
rs6452769	A	G	A	G	-0.3143	-0.0058	0.2053	NA	FALSE	FALSE	FALSE	jtAgxE	0.0053	0.2738	bmi	TRUE	reported	textfile	5	87389027	0.0377	7.82168e-17	724369	ieu-b-38	systolic blood pressure || id:ieu-b-38	TRUE	reported	igd	2	TRUE	NA
rs665445	A	C	A	C	-0.1909	0.0054	0.2794	NA	FALSE	FALSE	FALSE	jtAgxE	0.0041	0.1878	bmi	TRUE	reported	textfile	18	51842682	0.0334	1.15199e-08	741308	ieu-b-38	systolic blood pressure || id:ieu-b-38	TRUE	reported	igd	2	TRUE	NA
rs6731373	A	G	A	G	0.1913	0.0014	0.3492	NA	FALSE	FALSE	FALSE	jtAgxE	0.0042	0.7389	bmi	TRUE	reported	textfile	2	68503044	0.0326	4.18196e-09	696899	ieu-b-38	systolic blood pressure || id:ieu-b-38	TRUE	reported	igd	2	TRUE	NA
rs6732123	C	G	C	G	-0.1737	-0.0089	0.4174	NA	FALSE	TRUE	TRUE	jtAgxE	0.0037	0.01615	bmi	TRUE	reported	textfile	2	69534650	0.0307	1.51702e-08	722426	ieu-b-38	systolic blood pressure || id:ieu-b-38	TRUE	reported	igd	2	FALSE	NA
rs6788907	A	G	A	G	0.221	0.0095	0.2682	NA	FALSE	FALSE	FALSE	jtAgxE	0.0041	0.0205	bmi	TRUE	reported	textfile	3	158212823	0.0339	7.30971e-11	734249	ieu-b-38	systolic blood pressure || id:ieu-b-38	TRUE	reported	igd	2	TRUE	NA
rs6788984	G	A	G	A	-0.2999	-0.0008	0.1437	NA	FALSE	FALSE	FALSE	jtAgxE	0.0042	0.8553	bmi	TRUE	reported	textfile	3	41107173	0.0432	3.80627e-12	726878	ieu-b-38	systolic blood pressure || id:ieu-b-38	TRUE	reported	igd	2	TRUE	NA
rs6870654	C	T	C	T	-0.2136	0.0058	0.2546	NA	FALSE	FALSE	FALSE	jtAgxE	0.0042	0.1673	bmi	TRUE	reported	textfile	5	63831964	0.0347	7.58106e-10	726723	ieu-b-38	systolic blood pressure || id:ieu-b-38	TRUE	reported	igd	2	TRUE	NA
rs6892983	A	C	A	C	0.3427	-0.0026	0.4022	NA	FALSE	FALSE	FALSE	jtAgxE	0.0037	0.4822	bmi	TRUE	reported	textfile	5	127845030	0.0307	7.11377e-29	732020	ieu-b-38	systolic blood pressure || id:ieu-b-38	TRUE	reported	igd	2	TRUE	NA
rs6921291	T	C	T	C	0.3575	0.0012	0.1907	NA	FALSE	FALSE	FALSE	jtAgxE	0.0048	0.8026	bmi	TRUE	reported	textfile	6	97066242	0.0385	1.57507e-20	731010	ieu-b-38	systolic blood pressure || id:ieu-b-38	TRUE	reported	igd	2	TRUE	NA
rs6957161	G	A	G	A	-0.2064	0.0065	0.7382	NA	FALSE	FALSE	FALSE	jtAgxE	0.0042	0.1217	bmi	TRUE	reported	textfile	7	131361319	0.0345	2.197e-09	725734	ieu-b-38	systolic blood pressure || id:ieu-b-38	TRUE	reported	igd	2	TRUE	NA
rs6961048	G	C	G	C	0.5304	0.0065	0.104	NA	FALSE	TRUE	TRUE	jtAgxE	0.0057	0.2541	bmi	TRUE	reported	textfile	7	27328187	0.0497	1.42988e-26	731065	ieu-b-38	systolic blood pressure || id:ieu-b-38	TRUE	reported	igd	2	FALSE	NA
rs7012866	G	T	G	T	0.2325	-0.006	0.5009	NA	FALSE	FALSE	FALSE	jtAgxE	0.0036	0.09558	bmi	TRUE	reported	textfile	8	135616959	0.0301	1.21088e-14	735524	ieu-b-38	systolic blood pressure || id:ieu-b-38	TRUE	reported	igd	2	TRUE	NA
rs7026176	T	G	T	G	-0.1869	0.0038	0.5118	NA	FALSE	FALSE	FALSE	jtAgxE	0.0036	0.2912	bmi	TRUE	reported	textfile	9	116670743	0.0299	4.00701e-10	742774	ieu-b-38	systolic blood pressure || id:ieu-b-38	TRUE	reported	igd	2	TRUE	NA
rs7045409	A	T	A	T	-0.1862	0.0033	0.3669	NA	FALSE	TRUE	TRUE	jtAgxE	0.0037	0.3725	bmi	TRUE	reported	textfile	9	95201540	0.0313	2.54501e-09	738983	ieu-b-38	systolic blood pressure || id:ieu-b-38	TRUE	reported	igd	2	FALSE	NA
rs7093894	A	C	A	C	0.236	-0.0013	0.1512	NA	FALSE	FALSE	FALSE	jtAgxE	0.0055	0.8132	bmi	TRUE	reported	textfile	10	124234880	0.0427	3.16097e-08	716911	ieu-b-38	systolic blood pressure || id:ieu-b-38	TRUE	reported	igd	2	TRUE	NA
rs7198817	A	C	A	C	-0.1824	0.0025	0.6323	NA	FALSE	FALSE	FALSE	jtAgxE	0.0037	0.4992	bmi	TRUE	reported	textfile	16	11945778	0.0313	5.99405e-09	727745	ieu-b-38	systolic blood pressure || id:ieu-b-38	TRUE	reported	igd	2	TRUE	NA
rs7211535	G	A	G	A	0.1779	-0.0026	0.5236	NA	FALSE	FALSE	FALSE	jtAgxE	0.0036	0.4702	bmi	TRUE	reported	textfile	17	19922364	0.0304	4.61201e-09	725001	ieu-b-38	systolic blood pressure || id:ieu-b-38	TRUE	reported	igd	2	TRUE	NA
rs7213273	A	G	A	G	-0.4	-0.0004	0.655	NA	FALSE	FALSE	FALSE	jtAgxE	0.0034	0.9047	bmi	TRUE	reported	textfile	17	43155914	0.0315	6.24022e-37	744376	ieu-b-38	systolic blood pressure || id:ieu-b-38	TRUE	reported	igd	2	TRUE	NA
rs7236548	A	C	A	C	0.3431	0.0037	0.1848	NA	FALSE	FALSE	FALSE	jtAgxE	0.0047	0.4311	bmi	TRUE	reported	textfile	18	43097750	0.0388	8.51138e-19	737386	ieu-b-38	systolic blood pressure || id:ieu-b-38	TRUE	reported	igd	2	TRUE	NA
rs740746	A	G	A	G	0.4557	0.0058	0.7318	NA	FALSE	FALSE	FALSE	jtAgxE	0.0034	0.08304	bmi	TRUE	reported	textfile	10	115792787	0.0342	1.42102e-40	725665	ieu-b-38	systolic blood pressure || id:ieu-b-38	TRUE	reported	igd	2	TRUE	NA
rs743395	T	C	T	C	0.2597	0.0019	0.3834	NA	FALSE	FALSE	FALSE	jtAgxE	0.004	0.6348	bmi	TRUE	reported	textfile	3	37598382	0.0317	2.54976e-16	702469	ieu-b-38	systolic blood pressure || id:ieu-b-38	TRUE	reported	igd	2	TRUE	NA
rs7439567	T	C	T	C	0.2537	-0.002	0.4106	NA	FALSE	FALSE	FALSE	jtAgxE	0.0042	0.6339	bmi	TRUE	reported	textfile	4	138464842	0.0309	2.30622e-16	723243	ieu-b-38	systolic blood pressure || id:ieu-b-38	TRUE	reported	igd	2	TRUE	NA
rs7491248	A	G	A	G	0.2163	0.0026	0.2239	NA	FALSE	FALSE	FALSE	jtAgxE	0.0037	0.4832	bmi	TRUE	reported	textfile	13	47180671	0.0362	2.37498e-09	731717	ieu-b-38	systolic blood pressure || id:ieu-b-38	TRUE	reported	igd	2	TRUE	NA
rs7493678	T	A	T	A	0.189	-0.0033	0.3486	NA	FALSE	TRUE	TRUE	jtAgxE	0.0039	0.3975	bmi	TRUE	reported	textfile	14	39400917	0.0316	2.30802e-09	735981	ieu-b-38	systolic blood pressure || id:ieu-b-38	TRUE	reported	igd	2	FALSE	NA
rs7615099	G	A	G	A	-0.1891	-0.0048	0.3325	NA	FALSE	FALSE	FALSE	jtAgxE	0.004	0.2301	bmi	TRUE	reported	textfile	3	53143901	0.0321	3.90301e-09	728368	ieu-b-38	systolic blood pressure || id:ieu-b-38	TRUE	reported	igd	2	TRUE	NA
rs7618284	C	G	C	G	-0.1891	0.0052	0.3394	NA	FALSE	TRUE	TRUE	jtAgxE	0.0041	0.2047	bmi	TRUE	reported	textfile	3	66422246	0.0331	1.10101e-08	678784	ieu-b-38	systolic blood pressure || id:ieu-b-38	TRUE	reported	igd	2	FALSE	NA
rs7683728	T	C	T	C	-0.3654	0.0014	0.5312	NA	FALSE	FALSE	FALSE	jtAgxE	0.0036	0.6974	bmi	TRUE	reported	textfile	4	156402654	0.0304	2.43108e-33	725395	ieu-b-38	systolic blood pressure || id:ieu-b-38	TRUE	reported	igd	2	TRUE	NA
rs7703560	G	A	G	A	0.2246	0.0009	0.2998	NA	FALSE	FALSE	FALSE	jtAgxE	0.0041	0.8263	bmi	TRUE	reported	textfile	5	67678506	0.0333	1.51217e-11	714892	ieu-b-38	systolic blood pressure || id:ieu-b-38	TRUE	reported	igd	2	TRUE	NA
rs7722243	A	G	A	G	-0.2048	0.0078	0.5043	NA	FALSE	FALSE	FALSE	jtAgxE	0.0029	0.00831	bmi	TRUE	reported	textfile	5	50818437	0.0302	1.21004e-11	728087	ieu-b-38	systolic blood pressure || id:ieu-b-38	TRUE	reported	igd	2	TRUE	NA
rs7765526	G	A	G	A	-0.201	-0.0043	0.5367	NA	FALSE	FALSE	FALSE	jtAgxE	0.0037	0.2452	bmi	TRUE	reported	textfile	6	147713764	0.0307	5.88166e-11	711993	ieu-b-38	systolic blood pressure || id:ieu-b-38	TRUE	reported	igd	2	TRUE	NA
rs778124	A	G	A	G	0.2965	-0.0013	0.3736	NA	FALSE	FALSE	FALSE	jtAgxE	0.0037	0.7253	bmi	TRUE	reported	textfile	1	56606206	0.0311	1.45011e-21	734180	ieu-b-38	systolic blood pressure || id:ieu-b-38	TRUE	reported	igd	2	TRUE	NA
rs7821832	G	T	G	T	-0.4222	0.0027	0.2553	NA	FALSE	FALSE	FALSE	jtAgxE	0.0041	0.5102	bmi	TRUE	reported	textfile	8	25889446	0.0348	6.67421e-34	723315	ieu-b-38	systolic blood pressure || id:ieu-b-38	TRUE	reported	igd	2	TRUE	NA
rs7963801	C	T	C	T	0.2362	-0.0011	0.5779	NA	FALSE	FALSE	FALSE	jtAgxE	0.0039	0.7779	bmi	TRUE	reported	textfile	12	79685226	0.0311	2.87276e-14	709837	ieu-b-38	systolic blood pressure || id:ieu-b-38	TRUE	reported	igd	2	TRUE	NA
rs8180684	T	C	T	C	0.2134	-0.0088	0.2896	NA	FALSE	FALSE	FALSE	jtAgxE	0.0041	0.03185	bmi	TRUE	reported	textfile	6	143200936	0.0335	1.79999e-10	724093	ieu-b-38	systolic blood pressure || id:ieu-b-38	TRUE	reported	igd	2	TRUE	NA
rs869396	A	C	A	C	-0.2115	-0.004	0.4659	NA	FALSE	FALSE	FALSE	jtAgxE	0.0031	0.1918	bmi	TRUE	reported	textfile	4	169688000	0.0305	4.12382e-12	717605	ieu-b-38	systolic blood pressure || id:ieu-b-38	TRUE	reported	igd	2	TRUE	NA
rs871004	A	G	A	G	0.2336	-0.0067	0.3481	NA	FALSE	FALSE	FALSE	jtAgxE	0.0039	0.08581	bmi	TRUE	reported	textfile	11	28512458	0.0317	1.64816e-13	732193	ieu-b-38	systolic blood pressure || id:ieu-b-38	TRUE	reported	igd	2	TRUE	NA
rs908951	T	C	T	C	-0.2261	0.0014	0.4378	NA	FALSE	FALSE	FALSE	jtAgxE	0.0039	0.7196	bmi	TRUE	reported	textfile	16	89697625	0.0315	7.1351e-13	687389	ieu-b-38	systolic blood pressure || id:ieu-b-38	TRUE	reported	igd	2	TRUE	NA
rs9302885	G	A	G	A	-0.2242	-0.0017	0.5548	NA	FALSE	FALSE	FALSE	jtAgxE	0.0042	0.6857	bmi	TRUE	reported	textfile	17	76799898	0.0302	1.03395e-13	740373	ieu-b-38	systolic blood pressure || id:ieu-b-38	TRUE	reported	igd	2	TRUE	NA
rs9349379	G	A	G	A	-0.2664	-0.0058	0.407	NA	FALSE	FALSE	FALSE	jtAgxE	0.0032	0.07019	bmi	TRUE	reported	textfile	6	12903957	0.0312	1.30707e-17	714669	ieu-b-38	systolic blood pressure || id:ieu-b-38	TRUE	reported	igd	2	TRUE	NA
rs9368222	A	C	A	C	0.2281	-0.0096	0.2688	NA	FALSE	FALSE	FALSE	jtAgxE	0.0033	0.003774	bmi	TRUE	reported	textfile	6	20686996	0.0339	1.83696e-11	736095	ieu-b-38	systolic blood pressure || id:ieu-b-38	TRUE	reported	igd	2	TRUE	NA
rs9486916	T	C	T	C	0.2657	-0.0096	0.1979	NA	FALSE	FALSE	FALSE	jtAgxE	0.0046	0.03689	bmi	TRUE	reported	textfile	6	109013930	0.0385	5.41876e-12	705662	ieu-b-38	systolic blood pressure || id:ieu-b-38	TRUE	reported	igd	2	TRUE	NA
rs9507885	T	C	T	C	-0.3208	0.0113	0.0953	NA	FALSE	FALSE	FALSE	jtAgxE	0.0069	0.1015	bmi	TRUE	reported	textfile	13	27951090	0.0542	3.23303e-09	665132	ieu-b-38	systolic blood pressure || id:ieu-b-38	TRUE	reported	igd	2	TRUE	NA
rs961764	G	C	G	C	0.1909	-0.0022	0.5746	NA	FALSE	TRUE	TRUE	jtAgxE	0.0036	0.5411	bmi	TRUE	reported	textfile	6	117522156	0.0305	3.74498e-10	734808	ieu-b-38	systolic blood pressure || id:ieu-b-38	TRUE	reported	igd	2	FALSE	NA
rs9848170	C	G	C	G	0.3231	-0.0029	0.597	NA	FALSE	TRUE	TRUE	jtAgxE	0.0037	0.4332	bmi	TRUE	reported	textfile	3	11495983	0.0307	7.00971e-26	733326	ieu-b-38	systolic blood pressure || id:ieu-b-38	TRUE	reported	igd	2	FALSE	NA
rs9857362	C	A	C	A	-0.1727	0.0034	0.4709	NA	FALSE	FALSE	FALSE	jtAgxE	0.0037	0.3581	bmi	TRUE	reported	textfile	3	74710462	0.0306	1.62301e-08	713964	ieu-b-38	systolic blood pressure || id:ieu-b-38	TRUE	reported	igd	2	TRUE	NA
rs9869437	A	C	A	C	-0.2001	-0.0014	0.3523	NA	FALSE	FALSE	FALSE	jtAgxE	0.0039	0.7196	bmi	TRUE	reported	textfile	3	196228360	0.0318	3.223e-10	718706	ieu-b-38	systolic blood pressure || id:ieu-b-38	TRUE	reported	igd	2	TRUE	NA
rs9876694	T	C	T	C	0.4713	0.0027	0.0584	NA	FALSE	FALSE	FALSE	jtAgxE	0.0068	0.6846	bmi	TRUE	reported	textfile	3	141152017	0.0651	4.64301e-13	718960	ieu-b-38	systolic blood pressure || id:ieu-b-38	TRUE	reported	igd	2	TRUE	NA
rs9880098	A	G	A	G	0.3081	-0.0006	0.3946	NA	FALSE	FALSE	FALSE	jtAgxE	0.0037	0.8712	bmi	TRUE	reported	textfile	3	133949366	0.0308	1.59294e-23	734619	ieu-b-38	systolic blood pressure || id:ieu-b-38	TRUE	reported	igd	2	TRUE	NA
rs9886665	C	T	C	T	-0.2048	0.0081	0.7329	NA	FALSE	FALSE	FALSE	jtAgxE	0.0071	0.2539	bmi	TRUE	reported	textfile	9	22942770	0.0343	2.47201e-09	719547	ieu-b-38	systolic blood pressure || id:ieu-b-38	TRUE	reported	igd	2	TRUE	NA
rs1000423	T	C	T	C	0.4138	-0.00988463	0.7316	NA	FALSE	FALSE	FALSE	Mkou6I	0.0305029	0.745896	smoking	TRUE	reported	textfile	17	59475642	0.0346	6.5013e-33	709744	ieu-b-38	systolic blood pressure || id:ieu-b-38	TRUE	reported	igd	2	TRUE	NA
rs10008637	C	T	C	T	-0.2157	-0.032714	0.4595	NA	FALSE	FALSE	FALSE	Mkou6I	0.0275415	0.234909	smoking	TRUE	reported	textfile	4	77414144	0.0302	9.2406e-13	732349	ieu-b-38	systolic blood pressure || id:ieu-b-38	TRUE	reported	igd	2	TRUE	NA
rs10028284	T	A	T	A	-0.2937	-0.0182098	0.1816	NA	FALSE	TRUE	TRUE	Mkou6I	0.0317898	0.566766	smoking	TRUE	reported	textfile	4	89752913	0.0398	1.69083e-13	712926	ieu-b-38	systolic blood pressure || id:ieu-b-38	TRUE	reported	igd	2	FALSE	NA
rs10048404	T	C	T	C	-0.2607	-0.013876	0.3701	NA	FALSE	FALSE	FALSE	Mkou6I	0.029872	0.642278	smoking	TRUE	reported	textfile	18	54578482	0.0317	1.90722e-16	716128	ieu-b-38	systolic blood pressure || id:ieu-b-38	TRUE	reported	igd	2	TRUE	NA
rs1006545	T	G	T	G	0.6846	0.0644555	0.8872	NA	FALSE	FALSE	FALSE	Mkou6I	0.0562527	0.251869	smoking	TRUE	reported	textfile	10	102553647	0.048	3.49704e-46	729961	ieu-b-38	systolic blood pressure || id:ieu-b-38	TRUE	reported	igd	2	TRUE	NA
rs10069690	T	C	T	C	0.3098	-0.0580725	0.2582	NA	FALSE	FALSE	FALSE	Mkou6I	0.0300671	0.0534306	smoking	TRUE	reported	textfile	5	1279790	0.0369	4.47301e-17	654501	ieu-b-38	systolic blood pressure || id:ieu-b-38	TRUE	reported	igd	2	TRUE	NA
rs1010064	C	A	C	A	-0.3571	-0.004241	0.1837	NA	FALSE	FALSE	FALSE	Mkou6I	0.0421216	0.919801	smoking	TRUE	reported	textfile	12	20000315	0.0387	3.01995e-20	741971	ieu-b-38	systolic blood pressure || id:ieu-b-38	TRUE	reported	igd	2	TRUE	NA
rs1012089	G	C	G	C	0.192	0.00179062	0.5248	NA	FALSE	TRUE	TRUE	Mkou6I	0.027648	0.948361	smoking	TRUE	reported	textfile	16	74171973	0.0302	1.94998e-10	733619	ieu-b-38	systolic blood pressure || id:ieu-b-38	TRUE	reported	igd	2	FALSE	NA
rs10188003	T	C	T	C	0.1883	-0.0240959	0.393	NA	FALSE	FALSE	FALSE	Mkou6I	0.0279097	0.387944	smoking	TRUE	reported	textfile	2	66773469	0.0307	8.79893e-10	733876	ieu-b-38	systolic blood pressure || id:ieu-b-38	TRUE	reported	igd	2	TRUE	NA
rs10207726	T	C	T	C	-0.2142	0.0248649	0.296	NA	FALSE	FALSE	FALSE	Mkou6I	0.0277595	0.370397	smoking	TRUE	reported	textfile	2	112744260	0.033	8.06121e-11	736885	ieu-b-38	systolic blood pressure || id:ieu-b-38	TRUE	reported	igd	2	TRUE	NA
rs10224210	C	T	C	T	0.3831	0.0705835	0.2789	NA	FALSE	FALSE	FALSE	Mkou6I	0.0328979	0.0319102	smoking	TRUE	reported	textfile	7	151413194	0.034	1.60398e-29	717138	ieu-b-38	systolic blood pressure || id:ieu-b-38	TRUE	reported	igd	2	TRUE	NA
rs10282122	T	C	T	C	-0.302	0.0310732	0.6684	NA	FALSE	FALSE	FALSE	Mkou6I	0.0313309	0.321307	smoking	TRUE	reported	textfile	7	2529623	0.0327	2.45584e-20	706826	ieu-b-38	systolic blood pressure || id:ieu-b-38	TRUE	reported	igd	2	TRUE	NA
rs10420519	T	G	T	G	-0.4921	-0.0173365	0.0347	NA	FALSE	FALSE	FALSE	Mkou6I	0.0930981	0.852274	smoking	TRUE	reported	textfile	19	45298461	0.0887	2.85601e-08	669104	ieu-b-38	systolic blood pressure || id:ieu-b-38	TRUE	reported	igd	2	TRUE	NA
rs1044822	T	C	T	C	-0.248	-0.0232694	0.1482	NA	FALSE	FALSE	FALSE	Mkou6I	0.0433985	0.591835	smoking	TRUE	reported	textfile	2	230629138	0.0424	5.15597e-09	731057	ieu-b-38	systolic blood pressure || id:ieu-b-38	TRUE	reported	igd	2	TRUE	NA
rs10460108	G	A	G	A	-0.2141	-0.000396345	0.5199	NA	FALSE	FALSE	FALSE	Mkou6I	0.0275633	0.988527	smoking	TRUE	reported	textfile	18	73034151	0.0301	1.11995e-12	735252	ieu-b-38	systolic blood pressure || id:ieu-b-38	TRUE	reported	igd	2	TRUE	NA
rs1049212	G	A	G	A	0.299	0.0711786	0.5693	NA	FALSE	FALSE	FALSE	Mkou6I	0.0280603	0.0111926	smoking	TRUE	reported	textfile	16	4932929	0.0302	4.58987e-23	741366	ieu-b-38	systolic blood pressure || id:ieu-b-38	TRUE	reported	igd	2	TRUE	NA
rs10501410	A	G	A	G	0.4122	0.0230999	0.0692	NA	FALSE	FALSE	FALSE	Mkou6I	0.04433	0.602306	smoking	TRUE	reported	textfile	11	72088806	0.0607	1.10205e-11	717203	ieu-b-38	systolic blood pressure || id:ieu-b-38	TRUE	reported	igd	2	TRUE	NA
rs1052501	T	C	T	C	0.2262	0.00813708	0.8329	NA	FALSE	FALSE	FALSE	Mkou6I	0.0343414	0.812698	smoking	TRUE	reported	textfile	3	41925398	0.0412	4.14295e-08	712540	ieu-b-38	systolic blood pressure || id:ieu-b-38	TRUE	reported	igd	2	TRUE	NA
rs10749572	T	G	T	G	-0.203	-0.0182371	0.5444	NA	FALSE	FALSE	FALSE	Mkou6I	0.0279815	0.51456	smoking	TRUE	reported	textfile	10	82136664	0.0302	1.88018e-11	732858	ieu-b-38	systolic blood pressure || id:ieu-b-38	TRUE	reported	igd	2	TRUE	NA
rs10750441	T	C	T	C	0.1754	0.0121544	0.6621	NA	FALSE	FALSE	FALSE	Mkou6I	0.0283654	0.668292	smoking	TRUE	reported	textfile	11	130469044	0.0319	3.74498e-08	733371	ieu-b-38	systolic blood pressure || id:ieu-b-38	TRUE	reported	igd	2	TRUE	NA
rs10776752	T	G	T	G	0.8211	-0.0100813	0.0809	NA	FALSE	FALSE	FALSE	Mkou6I	0.0368673	0.784509	smoking	TRUE	reported	textfile	1	113044328	0.0576	4.60999e-46	714540	ieu-b-38	systolic blood pressure || id:ieu-b-38	TRUE	reported	igd	2	TRUE	NA
rs10777213	A	G	A	G	-0.1786	-0.0352659	0.5244	NA	FALSE	FALSE	FALSE	Mkou6I	0.0275221	0.200064	smoking	TRUE	reported	textfile	12	90349999	0.0299	2.452e-09	742029	ieu-b-38	systolic blood pressure || id:ieu-b-38	TRUE	reported	igd	2	TRUE	NA
rs10779795	G	A	G	A	-0.2191	-0.0285005	0.3387	NA	FALSE	FALSE	FALSE	Mkou6I	0.0304865	0.349862	smoking	TRUE	reported	textfile	1	6677064	0.032	7.43704e-12	726082	ieu-b-38	systolic blood pressure || id:ieu-b-38	TRUE	reported	igd	2	TRUE	NA
rs10782230	A	G	A	G	0.2106	-0.010858	0.4845	NA	FALSE	FALSE	FALSE	Mkou6I	0.0275284	0.693263	smoking	TRUE	reported	textfile	6	126228512	0.0302	2.91206e-12	732600	ieu-b-38	systolic blood pressure || id:ieu-b-38	TRUE	reported	igd	2	TRUE	NA
rs10804330	C	T	C	T	-0.2351	-0.0237516	0.4332	NA	FALSE	FALSE	FALSE	Mkou6I	0.0278719	0.394119	smoking	TRUE	reported	textfile	2	227185749	0.0306	1.62293e-14	719314	ieu-b-38	systolic blood pressure || id:ieu-b-38	TRUE	reported	igd	2	TRUE	NA
rs10914124	C	T	C	T	-0.234	-0.0105963	0.3833	NA	FALSE	FALSE	FALSE	Mkou6I	0.0278726	0.703821	smoking	TRUE	reported	textfile	1	180865798	0.0312	6.32121e-14	722795	ieu-b-38	systolic blood pressure || id:ieu-b-38	TRUE	reported	igd	2	TRUE	NA
rs10941043	G	T	G	T	0.2585	0.00825989	0.2902	NA	FALSE	FALSE	FALSE	Mkou6I	0.0304764	0.786372	smoking	TRUE	reported	textfile	5	33194751	0.0332	6.41505e-15	732984	ieu-b-38	systolic blood pressure || id:ieu-b-38	TRUE	reported	igd	2	TRUE	NA
rs10980408	C	T	C	T	0.7606	0.00959849	0.0359	NA	FALSE	FALSE	FALSE	Mkou6I	0.126058	0.939305	smoking	TRUE	reported	textfile	9	113249071	0.0827	3.82825e-20	723034	ieu-b-38	systolic blood pressure || id:ieu-b-38	TRUE	reported	igd	2	TRUE	NA
rs11097909	C	T	C	T	0.3628	0.0238722	0.8528	NA	FALSE	FALSE	FALSE	Mkou6I	0.0451238	0.59678	smoking	TRUE	reported	textfile	4	106911321	0.043	3.35274e-17	722507	ieu-b-38	systolic blood pressure || id:ieu-b-38	TRUE	reported	igd	2	TRUE	NA
rs11120093	T	C	T	C	-0.1792	0.00286107	0.4082	NA	FALSE	FALSE	FALSE	Mkou6I	0.0280147	0.918655	smoking	TRUE	reported	textfile	1	207211326	0.0307	5.12897e-09	730052	ieu-b-38	systolic blood pressure || id:ieu-b-38	TRUE	reported	igd	2	TRUE	NA
rs11145807	G	A	G	A	-0.2135	-0.0201378	0.5943	NA	FALSE	FALSE	FALSE	Mkou6I	0.0282047	0.475236	smoking	TRUE	reported	textfile	9	139520789	0.0322	3.53671e-11	673847	ieu-b-38	systolic blood pressure || id:ieu-b-38	TRUE	reported	igd	2	TRUE	NA
rs11159091	A	G	A	G	0.1978	-0.0548984	0.4615	NA	FALSE	FALSE	FALSE	Mkou6I	0.0279117	0.0491994	smoking	TRUE	reported	textfile	14	75074316	0.0303	6.79204e-11	727182	ieu-b-38	systolic blood pressure || id:ieu-b-38	TRUE	reported	igd	2	TRUE	NA
rs111866816	T	C	T	C	0.3569	-0.0263073	0.0709	NA	FALSE	FALSE	FALSE	Mkou6I	0.0661607	0.690904	smoking	TRUE	reported	textfile	10	94441507	0.0597	2.28802e-09	716603	ieu-b-38	systolic blood pressure || id:ieu-b-38	TRUE	reported	igd	2	TRUE	NA
rs11191580	C	T	C	T	-1.0995	0.017043	0.0824	NA	FALSE	FALSE	FALSE	Mkou6I	0.0493714	0.729945	smoking	TRUE	reported	textfile	10	104906211	0.055	7.73749e-89	736152	ieu-b-38	systolic blood pressure || id:ieu-b-38	TRUE	reported	igd	2	TRUE	NA
rs11210029	G	A	G	A	0.203	0.014569	0.3678	NA	FALSE	FALSE	FALSE	Mkou6I	0.0281923	0.605316	smoking	TRUE	reported	textfile	1	41865293	0.0313	8.91867e-11	729149	ieu-b-38	systolic blood pressure || id:ieu-b-38	TRUE	reported	igd	2	TRUE	NA
rs11222084	T	A	T	A	0.3363	0.0365562	0.3621	NA	FALSE	TRUE	TRUE	Mkou6I	0.0292557	0.211466	smoking	TRUE	reported	textfile	11	130273230	0.0316	1.80302e-26	723415	ieu-b-38	systolic blood pressure || id:ieu-b-38	TRUE	reported	igd	2	FALSE	NA
rs11241313	T	C	T	C	-0.2071	-0.0369079	0.3112	NA	FALSE	FALSE	FALSE	Mkou6I	0.0306423	0.228407	smoking	TRUE	reported	textfile	5	114428167	0.0326	2.22602e-10	732060	ieu-b-38	systolic blood pressure || id:ieu-b-38	TRUE	reported	igd	2	TRUE	NA
rs112509803	C	G	C	G	-0.2641	-0.0811464	0.1138	NA	FALSE	TRUE	TRUE	Mkou6I	0.0447195	0.0695905	smoking	TRUE	reported	textfile	7	24735004	0.0477	3.179e-08	727954	ieu-b-38	systolic blood pressure || id:ieu-b-38	TRUE	reported	igd	2	FALSE	NA
rs11252324	T	G	T	G	-0.4164	0.109565	0.0771	NA	FALSE	FALSE	FALSE	Mkou6I	0.062922	0.0816338	smoking	TRUE	reported	textfile	10	4124568	0.0573	3.61327e-13	728929	ieu-b-38	systolic blood pressure || id:ieu-b-38	TRUE	reported	igd	2	TRUE	NA
rs112854918	G	C	G	C	0.5577	0.0772979	0.0255	NA	FALSE	TRUE	TRUE	Mkou6I	0.0708699	0.275404	smoking	TRUE	reported	textfile	22	30588910	0.1004	2.77402e-08	708664	ieu-b-38	systolic blood pressure || id:ieu-b-38	TRUE	reported	igd	2	FALSE	NA
rs113086489	T	C	T	C	0.3249	0.0432989	0.5525	NA	FALSE	FALSE	FALSE	Mkou6I	0.0281226	0.123646	smoking	TRUE	reported	textfile	17	7171356	0.0307	3.80277e-26	714638	ieu-b-38	systolic blood pressure || id:ieu-b-38	TRUE	reported	igd	2	TRUE	NA
rs1133400	G	A	G	A	0.2975	-0.0268694	0.214	NA	FALSE	FALSE	FALSE	Mkou6I	0.0365851	0.462682	smoking	TRUE	reported	textfile	10	134459388	0.0376	2.52813e-15	709605	ieu-b-38	systolic blood pressure || id:ieu-b-38	TRUE	reported	igd	2	TRUE	NA
rs113695818	T	C	T	C	-0.1835	0.0248299	0.3032	NA	FALSE	FALSE	FALSE	Mkou6I	0.0304258	0.414455	smoking	TRUE	reported	textfile	12	8837407	0.033	2.61999e-08	726746	ieu-b-38	systolic blood pressure || id:ieu-b-38	TRUE	reported	igd	2	TRUE	NA
rs115262049	T	A	T	A	-0.5893	-0.000514482	0.0868	NA	FALSE	TRUE	TRUE	Mkou6I	0.0519882	0.992104	smoking	TRUE	reported	textfile	2	43196694	0.0552	1.2939e-26	693047	ieu-b-38	systolic blood pressure || id:ieu-b-38	TRUE	reported	igd	2	FALSE	NA
rs11585169	A	T	A	T	0.1796	0.0108846	0.5773	NA	FALSE	TRUE	TRUE	Mkou6I	0.0279406	0.696861	smoking	TRUE	reported	textfile	1	150572037	0.0308	5.34306e-09	717273	ieu-b-38	systolic blood pressure || id:ieu-b-38	TRUE	reported	igd	2	FALSE	NA
rs11592107	A	G	A	G	0.3024	0.0365295	0.3096	NA	FALSE	FALSE	FALSE	Mkou6I	0.0299674	0.222854	smoking	TRUE	reported	textfile	10	122968964	0.0326	1.54703e-20	732564	ieu-b-38	systolic blood pressure || id:ieu-b-38	TRUE	reported	igd	2	TRUE	NA
rs11604357	A	C	A	C	-0.277	-0.0137464	0.1622	NA	FALSE	FALSE	FALSE	Mkou6I	0.0411101	0.738093	smoking	TRUE	reported	textfile	11	45351729	0.0411	1.60103e-11	727546	ieu-b-38	systolic blood pressure || id:ieu-b-38	TRUE	reported	igd	2	TRUE	NA
rs11636952	C	T	C	T	-0.5313	-0.0314684	0.6859	NA	FALSE	FALSE	FALSE	Mkou6I	0.0281487	0.263595	smoking	TRUE	reported	textfile	15	75114322	0.0328	4.22377e-59	718923	ieu-b-38	systolic blood pressure || id:ieu-b-38	TRUE	reported	igd	2	TRUE	NA
rs11641374	A	C	A	C	-0.1943	0.0439236	0.5995	NA	FALSE	FALSE	FALSE	Mkou6I	0.0292839	0.133635	smoking	TRUE	reported	textfile	16	1347717	0.0309	3.26002e-10	726309	ieu-b-38	systolic blood pressure || id:ieu-b-38	TRUE	reported	igd	2	TRUE	NA
rs11655604	T	C	T	C	-0.2033	0.0510616	0.3579	NA	FALSE	FALSE	FALSE	Mkou6I	0.0287629	0.0758543	smoking	TRUE	reported	textfile	17	79365861	0.0333	1.086e-09	659504	ieu-b-38	systolic blood pressure || id:ieu-b-38	TRUE	reported	igd	2	TRUE	NA
rs11672660	T	C	T	C	0.2212	-0.0147484	0.1996	NA	FALSE	FALSE	FALSE	Mkou6I	0.0314679	0.639297	smoking	TRUE	reported	textfile	19	46180184	0.0381	6.31902e-09	723793	ieu-b-38	systolic blood pressure || id:ieu-b-38	TRUE	reported	igd	2	TRUE	NA
rs11694601	G	A	G	A	0.1909	-0.0294103	0.4032	NA	FALSE	FALSE	FALSE	Mkou6I	0.0279281	0.292309	smoking	TRUE	reported	textfile	2	174949358	0.0309	6.41195e-10	720073	ieu-b-38	systolic blood pressure || id:ieu-b-38	TRUE	reported	igd	2	TRUE	NA
rs117206641	T	C	T	C	0.3154	0.025097	0.1108	NA	FALSE	FALSE	FALSE	Mkou6I	0.0499764	0.615544	smoking	TRUE	reported	textfile	12	133086888	0.0499	2.66397e-10	694701	ieu-b-38	systolic blood pressure || id:ieu-b-38	TRUE	reported	igd	2	TRUE	NA
rs117464403	A	G	A	G	0.864	0.0163032	0.0183	NA	FALSE	FALSE	FALSE	Mkou6I	0.0910226	0.85785	smoking	TRUE	reported	textfile	10	107158054	0.1199	5.79562e-13	669762	ieu-b-38	systolic blood pressure || id:ieu-b-38	TRUE	reported	igd	2	TRUE	NA
rs11874246	T	C	T	C	0.2856	-0.013735	0.2963	NA	FALSE	FALSE	FALSE	Mkou6I	0.0286901	0.632127	smoking	TRUE	reported	textfile	18	42596789	0.0328	3.22478e-18	741724	ieu-b-38	systolic blood pressure || id:ieu-b-38	TRUE	reported	igd	2	TRUE	NA
rs11925504	A	G	A	G	-0.2901	-0.0367059	0.5721	NA	FALSE	FALSE	FALSE	Mkou6I	0.0276296	0.184012	smoking	TRUE	reported	textfile	3	14943965	0.0305	1.77582e-21	730972	ieu-b-38	systolic blood pressure || id:ieu-b-38	TRUE	reported	igd	2	TRUE	NA
rs11960210	C	T	C	T	-0.4727	0.00906681	0.3755	NA	FALSE	FALSE	FALSE	Mkou6I	0.028913	0.753833	smoking	TRUE	reported	textfile	5	157817634	0.0313	1.25285e-51	725775	ieu-b-38	systolic blood pressure || id:ieu-b-38	TRUE	reported	igd	2	TRUE	NA
rs11977526	A	G	A	G	-0.3213	-0.0329704	0.4009	NA	FALSE	FALSE	FALSE	Mkou6I	0.0293449	0.261204	smoking	TRUE	reported	textfile	7	46008110	0.0312	6.62217e-25	718110	ieu-b-38	systolic blood pressure || id:ieu-b-38	TRUE	reported	igd	2	TRUE	NA
rs1199330	G	A	G	A	0.2654	0.0437995	0.1176	NA	FALSE	FALSE	FALSE	Mkou6I	0.0439352	0.318809	smoking	TRUE	reported	textfile	3	138101529	0.047	1.65402e-08	725939	ieu-b-38	systolic blood pressure || id:ieu-b-38	TRUE	reported	igd	2	TRUE	NA
rs12042924	C	T	C	T	0.1807	0.00752142	0.4716	NA	FALSE	FALSE	FALSE	Mkou6I	0.0276985	0.785972	smoking	TRUE	reported	textfile	1	197297417	0.0303	2.62398e-09	725176	ieu-b-38	systolic blood pressure || id:ieu-b-38	TRUE	reported	igd	2	TRUE	NA
rs12063372	A	G	A	G	0.1989	0.0178488	0.3846	NA	FALSE	FALSE	FALSE	Mkou6I	0.0283504	0.52897	smoking	TRUE	reported	textfile	1	59621911	0.0318	3.85798e-10	702404	ieu-b-38	systolic blood pressure || id:ieu-b-38	TRUE	reported	igd	2	TRUE	NA
rs1209384	G	A	G	A	-0.2558	-0.0118212	0.6122	NA	FALSE	FALSE	FALSE	Mkou6I	0.0289227	0.682747	smoking	TRUE	reported	textfile	1	43765089	0.0313	2.84774e-16	720869	ieu-b-38	systolic blood pressure || id:ieu-b-38	TRUE	reported	igd	2	TRUE	NA
rs12136922	A	G	A	G	0.2027	0.0424148	0.4949	NA	FALSE	FALSE	FALSE	Mkou6I	0.0276246	0.124686	smoking	TRUE	reported	textfile	1	67007389	0.0304	2.68906e-11	716003	ieu-b-38	systolic blood pressure || id:ieu-b-38	TRUE	reported	igd	2	TRUE	NA
rs12153395	A	G	A	G	-0.3303	-0.0595838	0.1147	NA	FALSE	FALSE	FALSE	Mkou6I	0.0403154	0.139423	smoking	TRUE	reported	textfile	5	179411477	0.0486	1.06905e-11	700177	ieu-b-38	systolic blood pressure || id:ieu-b-38	TRUE	reported	igd	2	TRUE	NA
rs12255372	T	G	T	G	0.2358	-0.00623902	0.2883	NA	FALSE	FALSE	FALSE	Mkou6I	0.0360591	0.862634	smoking	TRUE	reported	textfile	10	114808902	0.0335	1.93821e-12	727333	ieu-b-38	systolic blood pressure || id:ieu-b-38	TRUE	reported	igd	2	TRUE	NA
rs12258967	G	C	G	C	-0.6327	-0.00157107	0.2953	NA	FALSE	TRUE	TRUE	Mkou6I	0.0331347	0.962183	smoking	TRUE	reported	textfile	10	18727959	0.0337	1.08293e-78	711222	ieu-b-38	systolic blood pressure || id:ieu-b-38	TRUE	reported	igd	2	FALSE	NA
rs12264186	T	C	T	C	0.2135	-0.0103722	0.1871	NA	FALSE	FALSE	FALSE	Mkou6I	0.0405805	0.798263	smoking	TRUE	reported	textfile	10	32289986	0.0387	3.58402e-08	728615	ieu-b-38	systolic blood pressure || id:ieu-b-38	TRUE	reported	igd	2	TRUE	NA
rs12321	C	G	C	G	-0.2292	-0.0333507	0.4328	NA	FALSE	TRUE	TRUE	Mkou6I	0.0282104	0.237122	smoking	TRUE	reported	textfile	22	29453193	0.0303	3.81417e-14	740590	ieu-b-38	systolic blood pressure || id:ieu-b-38	TRUE	reported	igd	2	FALSE	NA
rs12426261	G	A	G	A	-0.3775	-0.000998654	0.6208	NA	FALSE	FALSE	FALSE	Mkou6I	0.0284529	0.972001	smoking	TRUE	reported	textfile	12	50573037	0.0309	2.3142e-34	739837	ieu-b-38	systolic blood pressure || id:ieu-b-38	TRUE	reported	igd	2	TRUE	NA
rs12464602	A	G	A	G	-0.2437	0.0443371	0.6208	NA	FALSE	FALSE	FALSE	Mkou6I	0.0280801	0.114348	smoking	TRUE	reported	textfile	2	43397614	0.0315	1.01601e-14	710688	ieu-b-38	systolic blood pressure || id:ieu-b-38	TRUE	reported	igd	2	TRUE	NA
rs12509595	C	T	C	T	0.8367	-0.0190753	0.2923	NA	FALSE	FALSE	FALSE	Mkou6I	0.02991	0.523632	smoking	TRUE	reported	textfile	4	81182554	0.0334	2.5527e-138	723737	ieu-b-38	systolic blood pressure || id:ieu-b-38	TRUE	reported	igd	2	TRUE	NA
rs12511987	G	T	G	T	0.2329	0.0865635	0.1774	NA	FALSE	FALSE	FALSE	Mkou6I	0.0357305	0.0154067	smoking	TRUE	reported	textfile	4	46595623	0.0399	5.39299e-09	718970	ieu-b-38	systolic blood pressure || id:ieu-b-38	TRUE	reported	igd	2	TRUE	NA
rs12528975	A	G	A	G	0.4751	-0.0110407	0.0489	NA	FALSE	FALSE	FALSE	Mkou6I	0.0741721	0.881671	smoking	TRUE	reported	textfile	6	30988017	0.0747	1.98299e-10	654608	ieu-b-38	systolic blood pressure || id:ieu-b-38	TRUE	reported	igd	2	TRUE	NA
rs12596630	T	C	T	C	0.4278	0.0436247	0.0903	NA	FALSE	FALSE	FALSE	Mkou6I	0.0598587	0.466128	smoking	TRUE	reported	textfile	16	2065666	0.0547	5.01072e-15	695487	ieu-b-38	systolic blood pressure || id:ieu-b-38	TRUE	reported	igd	2	TRUE	NA
rs12610654	G	A	G	A	-0.2315	-0.0120583	0.3436	NA	FALSE	FALSE	FALSE	Mkou6I	0.027722	0.663583	smoking	TRUE	reported	textfile	19	5006598	0.032	4.40656e-13	725098	ieu-b-38	systolic blood pressure || id:ieu-b-38	TRUE	reported	igd	2	TRUE	NA
rs12627651	A	G	A	G	0.3498	-0.0347503	0.2872	NA	FALSE	FALSE	FALSE	Mkou6I	0.0296529	0.241235	smoking	TRUE	reported	textfile	21	44760603	0.0341	1.024e-24	707619	ieu-b-38	systolic blood pressure || id:ieu-b-38	TRUE	reported	igd	2	TRUE	NA
rs12637573	G	A	G	A	0.1731	-0.0108071	0.5282	NA	FALSE	FALSE	FALSE	Mkou6I	0.0275155	0.694493	smoking	TRUE	reported	textfile	3	121682388	0.0302	9.94901e-09	731789	ieu-b-38	systolic blood pressure || id:ieu-b-38	TRUE	reported	igd	2	TRUE	NA
rs12643599	G	A	G	A	-0.3134	-0.0221128	0.3605	NA	FALSE	FALSE	FALSE	Mkou6I	0.0294355	0.452516	smoking	TRUE	reported	textfile	4	156639846	0.0313	1.23197e-23	737396	ieu-b-38	systolic blood pressure || id:ieu-b-38	TRUE	reported	igd	2	TRUE	NA
rs12656497	C	T	C	T	0.6382	-0.00859007	0.5966	NA	FALSE	FALSE	FALSE	Mkou6I	0.0278456	0.75771	smoking	TRUE	reported	textfile	5	32831939	0.0307	7.14003e-96	731458	ieu-b-38	systolic blood pressure || id:ieu-b-38	TRUE	reported	igd	2	TRUE	NA
rs12657950	T	C	T	C	0.455	0.0273326	0.0744	NA	FALSE	FALSE	FALSE	Mkou6I	0.0387447	0.480528	smoking	TRUE	reported	textfile	5	61940569	0.059	1.26911e-14	727366	ieu-b-38	systolic blood pressure || id:ieu-b-38	TRUE	reported	igd	2	TRUE	NA
rs12661036	C	T	C	T	0.2104	0.0620902	0.225	NA	FALSE	FALSE	FALSE	Mkou6I	0.0303429	0.0407277	smoking	TRUE	reported	textfile	6	163737476	0.0374	1.81999e-08	686838	ieu-b-38	systolic blood pressure || id:ieu-b-38	TRUE	reported	igd	2	TRUE	NA
rs12668436	C	T	C	T	0.2151	0.0422723	0.2459	NA	FALSE	FALSE	FALSE	Mkou6I	0.0315488	0.180277	smoking	TRUE	reported	textfile	7	47548893	0.035	7.88297e-10	733620	ieu-b-38	systolic blood pressure || id:ieu-b-38	TRUE	reported	igd	2	TRUE	NA
rs12693982	T	C	T	C	0.2575	-0.014536	0.4024	NA	FALSE	FALSE	FALSE	Mkou6I	0.0274746	0.596758	smoking	TRUE	reported	textfile	2	204085635	0.0309	7.49031e-17	725230	ieu-b-38	systolic blood pressure || id:ieu-b-38	TRUE	reported	igd	2	TRUE	NA
rs12694277	C	T	C	T	0.2018	-0.00138805	0.7054	NA	FALSE	FALSE	FALSE	Mkou6I	0.0305075	0.96371	smoking	TRUE	reported	textfile	2	213188795	0.0335	1.79602e-09	705096	ieu-b-38	systolic blood pressure || id:ieu-b-38	TRUE	reported	igd	2	TRUE	NA
rs12731646	T	C	T	C	-0.189	-0.0502003	0.409	NA	FALSE	FALSE	FALSE	Mkou6I	0.0277685	0.070635	smoking	TRUE	reported	textfile	1	169090660	0.0307	7.21207e-10	729081	ieu-b-38	systolic blood pressure || id:ieu-b-38	TRUE	reported	igd	2	TRUE	NA
rs1275985	T	C	T	C	-0.5411	-0.0401271	0.6133	NA	FALSE	FALSE	FALSE	Mkou6I	0.0277039	0.147497	smoking	TRUE	reported	textfile	2	26911745	0.0308	4.73042e-69	734678	ieu-b-38	systolic blood pressure || id:ieu-b-38	TRUE	reported	igd	2	TRUE	NA
rs12883810	T	C	T	C	-0.2382	0.00344465	0.1462	NA	FALSE	FALSE	FALSE	Mkou6I	0.038259	0.928259	smoking	TRUE	reported	textfile	14	68032235	0.0428	2.69998e-08	727286	ieu-b-38	systolic blood pressure || id:ieu-b-38	TRUE	reported	igd	2	TRUE	NA
rs12885878	G	A	G	A	0.2291	0.0275316	0.7663	NA	FALSE	FALSE	FALSE	Mkou6I	0.0306211	0.368595	smoking	TRUE	reported	textfile	14	104007555	0.0367	4.32305e-10	691270	ieu-b-38	systolic blood pressure || id:ieu-b-38	TRUE	reported	igd	2	TRUE	NA
rs12906962	C	T	C	T	0.2653	-0.0249381	0.324	NA	FALSE	FALSE	FALSE	Mkou6I	0.0282399	0.377192	smoking	TRUE	reported	textfile	15	95312071	0.0325	3.27718e-16	722993	ieu-b-38	systolic blood pressure || id:ieu-b-38	TRUE	reported	igd	2	TRUE	NA
rs1290784	T	C	T	C	0.4124	0.0073543	0.4483	NA	FALSE	FALSE	FALSE	Mkou6I	0.0279755	0.79264	smoking	TRUE	reported	textfile	3	169096900	0.0303	2.96825e-42	732685	ieu-b-38	systolic blood pressure || id:ieu-b-38	TRUE	reported	igd	2	TRUE	NA
rs1290933	A	C	A	C	-0.2847	0.0115524	0.6919	NA	FALSE	FALSE	FALSE	Mkou6I	0.0313756	0.712727	smoking	TRUE	reported	textfile	4	2668217	0.0327	3.17176e-18	729752	ieu-b-38	systolic blood pressure || id:ieu-b-38	TRUE	reported	igd	2	TRUE	NA
rs12926550	A	G	A	G	-0.2548	-0.0189393	0.3156	NA	FALSE	FALSE	FALSE	Mkou6I	0.030957	0.540675	smoking	TRUE	reported	textfile	16	81510155	0.0324	3.4261e-15	733083	ieu-b-38	systolic blood pressure || id:ieu-b-38	TRUE	reported	igd	2	TRUE	NA
rs1293969	C	T	C	T	0.1988	0.00231821	0.2516	NA	FALSE	FALSE	FALSE	Mkou6I	0.0299049	0.93821	smoking	TRUE	reported	textfile	6	151959945	0.0347	1.034e-08	734562	ieu-b-38	systolic blood pressure || id:ieu-b-38	TRUE	reported	igd	2	TRUE	NA
rs12978472	G	C	G	C	-0.845	0.00222168	0.1241	NA	FALSE	TRUE	TRUE	Mkou6I	0.0549009	0.967721	smoking	TRUE	reported	textfile	19	7257990	0.049	1.228e-66	659116	ieu-b-38	systolic blood pressure || id:ieu-b-38	TRUE	reported	igd	2	FALSE	NA
rs13016772	T	C	T	C	0.2522	-0.0587289	0.7651	NA	FALSE	FALSE	FALSE	Mkou6I	0.0349668	0.0930422	smoking	TRUE	reported	textfile	2	55779476	0.0355	1.22687e-12	735375	ieu-b-38	systolic blood pressure || id:ieu-b-38	TRUE	reported	igd	2	TRUE	NA
rs13091418	G	C	G	C	0.2234	0.0210497	0.3341	NA	FALSE	TRUE	TRUE	Mkou6I	0.0296357	0.477529	smoking	TRUE	reported	textfile	3	185329756	0.0325	6.14752e-12	714950	ieu-b-38	systolic blood pressure || id:ieu-b-38	TRUE	reported	igd	2	FALSE	NA
rs13107261	A	G	A	G	-0.1778	0.0113432	0.3687	NA	FALSE	FALSE	FALSE	Mkou6I	0.0289167	0.694858	smoking	TRUE	reported	textfile	4	63768826	0.0314	1.567e-08	723080	ieu-b-38	systolic blood pressure || id:ieu-b-38	TRUE	reported	igd	2	TRUE	NA
rs13107325	T	C	T	C	-0.9086	0.261043	0.0739	NA	FALSE	FALSE	FALSE	Mkou6I	0.117684	0.026543	smoking	TRUE	reported	textfile	4	103188709	0.0592	4.21891e-53	722416	ieu-b-38	systolic blood pressure || id:ieu-b-38	TRUE	reported	igd	2	TRUE	NA
rs13253358	T	C	T	C	0.2127	0.015204	0.2979	NA	FALSE	FALSE	FALSE	Mkou6I	0.030594	0.619216	smoking	TRUE	reported	textfile	8	68920135	0.033	1.128e-10	731985	ieu-b-38	systolic blood pressure || id:ieu-b-38	TRUE	reported	igd	2	TRUE	NA
rs1332813	C	T	C	T	-0.2203	-0.00199505	0.6486	NA	FALSE	FALSE	FALSE	Mkou6I	0.0297272	0.946493	smoking	TRUE	reported	textfile	9	9350706	0.0314	2.31686e-12	738182	ieu-b-38	systolic blood pressure || id:ieu-b-38	TRUE	reported	igd	2	TRUE	NA
rs13358657	G	A	G	A	0.388	0.0252263	0.1332	NA	FALSE	FALSE	FALSE	Mkou6I	0.0421899	0.549893	smoking	TRUE	reported	textfile	5	157938070	0.0445	2.94985e-18	726650	ieu-b-38	systolic blood pressure || id:ieu-b-38	TRUE	reported	igd	2	TRUE	NA
rs1340030	C	T	C	T	-0.1936	-0.0354972	0.3655	NA	FALSE	FALSE	FALSE	Mkou6I	0.0278354	0.20222	smoking	TRUE	reported	textfile	11	30182068	0.0312	5.77404e-10	735124	ieu-b-38	systolic blood pressure || id:ieu-b-38	TRUE	reported	igd	2	TRUE	NA
rs13412750	A	G	A	G	-0.2889	0.0328382	0.2708	NA	FALSE	FALSE	FALSE	Mkou6I	0.0365181	0.368529	smoking	TRUE	reported	textfile	2	191634958	0.0341	2.32488e-17	724970	ieu-b-38	systolic blood pressure || id:ieu-b-38	TRUE	reported	igd	2	TRUE	NA
rs13420463	G	A	G	A	-0.3143	-0.0454118	0.2266	NA	FALSE	FALSE	FALSE	Mkou6I	0.0334488	0.174575	smoking	TRUE	reported	textfile	2	37517566	0.036	2.71519e-18	727538	ieu-b-38	systolic blood pressure || id:ieu-b-38	TRUE	reported	igd	2	TRUE	NA
rs1375564	T	C	T	C	0.2579	0.0252244	0.6395	NA	FALSE	FALSE	FALSE	Mkou6I	0.0306989	0.411264	smoking	TRUE	reported	textfile	3	85656311	0.0315	2.84381e-16	725300	ieu-b-38	systolic blood pressure || id:ieu-b-38	TRUE	reported	igd	2	TRUE	NA
rs1382472	A	G	A	G	-0.1917	0.0770196	0.4041	NA	FALSE	FALSE	FALSE	Mkou6I	0.0290267	0.00796838	smoking	TRUE	reported	textfile	11	27273967	0.0307	4.46601e-10	733295	ieu-b-38	systolic blood pressure || id:ieu-b-38	TRUE	reported	igd	2	TRUE	NA
rs139354822	C	T	C	T	-0.6115	-0.0504458	0.0296	NA	FALSE	FALSE	FALSE	Mkou6I	0.0658518	0.443646	smoking	TRUE	reported	textfile	2	242344695	0.0975	3.50502e-10	627584	ieu-b-38	systolic blood pressure || id:ieu-b-38	TRUE	reported	igd	2	TRUE	NA
rs1408945	T	G	T	G	-0.3196	0.0206987	0.4243	NA	FALSE	FALSE	FALSE	Mkou6I	0.0279362	0.458737	smoking	TRUE	reported	textfile	1	42364877	0.0304	8.33105e-26	732969	ieu-b-38	systolic blood pressure || id:ieu-b-38	TRUE	reported	igd	2	TRUE	NA
rs1410222	T	C	T	C	0.2173	0.0723748	0.8166	NA	FALSE	FALSE	FALSE	Mkou6I	0.0365333	0.0475839	smoking	TRUE	reported	textfile	9	77239540	0.0388	2.16501e-08	738234	ieu-b-38	systolic blood pressure || id:ieu-b-38	TRUE	reported	igd	2	TRUE	NA
rs141958336	A	G	A	G	0.7807	-0.0422618	0.043	NA	FALSE	FALSE	FALSE	Mkou6I	0.047146	0.370039	smoking	TRUE	reported	textfile	19	2165383	0.078	1.35613e-23	703114	ieu-b-38	systolic blood pressure || id:ieu-b-38	TRUE	reported	igd	2	TRUE	NA
rs1422279	T	C	T	C	0.331	-0.0479105	0.3864	NA	FALSE	FALSE	FALSE	Mkou6I	0.0280503	0.0876335	smoking	TRUE	reported	textfile	5	122470209	0.0309	1.05196e-26	731435	ieu-b-38	systolic blood pressure || id:ieu-b-38	TRUE	reported	igd	2	TRUE	NA
rs1433121	T	C	T	C	-0.228	-0.0379101	0.6906	NA	FALSE	FALSE	FALSE	Mkou6I	0.0284967	0.18341	smoking	TRUE	reported	textfile	19	32591878	0.0326	2.65522e-12	734738	ieu-b-38	systolic blood pressure || id:ieu-b-38	TRUE	reported	igd	2	TRUE	NA
rs1436138	G	A	G	A	-0.3119	-0.0142658	0.3633	NA	FALSE	FALSE	FALSE	Mkou6I	0.0286574	0.61862	smoking	TRUE	reported	textfile	17	75316880	0.0315	4.72716e-23	723225	ieu-b-38	systolic blood pressure || id:ieu-b-38	TRUE	reported	igd	2	TRUE	NA
rs1437649	A	G	A	G	-0.2189	0.0149696	0.2345	NA	FALSE	FALSE	FALSE	Mkou6I	0.0326345	0.646446	smoking	TRUE	reported	textfile	18	48132646	0.0357	8.57294e-10	726972	ieu-b-38	systolic blood pressure || id:ieu-b-38	TRUE	reported	igd	2	TRUE	NA
rs146550789	C	T	C	T	0.4824	0.0116825	0.0417	NA	FALSE	FALSE	FALSE	Mkou6I	0.0587246	0.842312	smoking	TRUE	reported	textfile	16	66781040	0.0778	5.63806e-10	715780	ieu-b-38	systolic blood pressure || id:ieu-b-38	TRUE	reported	igd	2	TRUE	NA
rs148140538	T	C	T	C	-0.3252	-0.00902319	0.0808	NA	FALSE	FALSE	FALSE	Mkou6I	0.0640222	0.887918	smoking	TRUE	reported	textfile	22	50228044	0.0562	7.39095e-09	720169	ieu-b-38	systolic blood pressure || id:ieu-b-38	TRUE	reported	igd	2	TRUE	NA
rs148401029	A	C	A	C	-0.4623	0.134726	0.0352	NA	FALSE	FALSE	FALSE	Mkou6I	0.0866342	0.11992	smoking	TRUE	reported	textfile	8	81386066	0.0848	4.96798e-08	693082	ieu-b-38	systolic blood pressure || id:ieu-b-38	TRUE	reported	igd	2	TRUE	NA
rs1493132	C	T	C	T	0.1766	-0.0152142	0.3397	NA	FALSE	FALSE	FALSE	Mkou6I	0.0282926	0.590753	smoking	TRUE	reported	textfile	4	108861082	0.0318	2.72797e-08	733403	ieu-b-38	systolic blood pressure || id:ieu-b-38	TRUE	reported	igd	2	TRUE	NA
rs1544861	C	T	C	T	-0.1969	0.0215615	0.6605	NA	FALSE	FALSE	FALSE	Mkou6I	0.028548	0.450085	smoking	TRUE	reported	textfile	11	10679441	0.0318	5.65796e-10	731644	ieu-b-38	systolic blood pressure || id:ieu-b-38	TRUE	reported	igd	2	TRUE	NA
rs1551355	T	C	T	C	0.2098	0.0110825	0.2334	NA	FALSE	FALSE	FALSE	Mkou6I	0.0314292	0.724374	smoking	TRUE	reported	textfile	17	30032420	0.0356	3.88597e-09	733847	ieu-b-38	systolic blood pressure || id:ieu-b-38	TRUE	reported	igd	2	TRUE	NA
rs1565440	A	G	A	G	0.1746	-0.00241337	0.3752	NA	FALSE	FALSE	FALSE	Mkou6I	0.0285355	0.9326	smoking	TRUE	reported	textfile	1	243387788	0.0311	1.935e-08	733804	ieu-b-38	systolic blood pressure || id:ieu-b-38	TRUE	reported	igd	2	TRUE	NA
rs1575290	T	C	T	C	0.1973	-0.00954127	0.4733	NA	FALSE	FALSE	FALSE	Mkou6I	0.0276449	0.729992	smoking	TRUE	reported	textfile	6	7715689	0.0301	5.58599e-11	735850	ieu-b-38	systolic blood pressure || id:ieu-b-38	TRUE	reported	igd	2	TRUE	NA
rs1623474	T	C	T	C	0.3827	-0.043446	0.3303	NA	FALSE	FALSE	FALSE	Mkou6I	0.0294992	0.140808	smoking	TRUE	reported	textfile	10	18471794	0.0321	7.66126e-33	730307	ieu-b-38	systolic blood pressure || id:ieu-b-38	TRUE	reported	igd	2	TRUE	NA
rs1630736	T	C	T	C	-0.1706	0.0111456	0.465	NA	FALSE	FALSE	FALSE	Mkou6I	0.0276503	0.68688	smoking	TRUE	reported	textfile	6	12295987	0.0309	3.51601e-08	701460	ieu-b-38	systolic blood pressure || id:ieu-b-38	TRUE	reported	igd	2	TRUE	NA
rs1664781	A	G	A	G	0.2643	-0.0298658	0.6925	NA	FALSE	FALSE	FALSE	Mkou6I	0.0292794	0.307716	smoking	TRUE	reported	textfile	5	53276301	0.0326	5.69246e-16	734655	ieu-b-38	systolic blood pressure || id:ieu-b-38	TRUE	reported	igd	2	TRUE	NA
rs17010957	C	T	C	T	0.534	-0.0391208	0.1463	NA	FALSE	FALSE	FALSE	Mkou6I	0.0382898	0.306921	smoking	TRUE	reported	textfile	4	86719165	0.043	1.78115e-35	720369	ieu-b-38	systolic blood pressure || id:ieu-b-38	TRUE	reported	igd	2	TRUE	NA
rs17035181	G	T	G	T	-0.3074	-0.0706809	0.1448	NA	FALSE	FALSE	FALSE	Mkou6I	0.0392444	0.0716968	smoking	TRUE	reported	textfile	4	157678511	0.0429	7.61377e-13	729651	ieu-b-38	systolic blood pressure || id:ieu-b-38	TRUE	reported	igd	2	TRUE	NA
rs17080102	C	G	C	G	-0.8085	-0.0295948	0.0694	NA	FALSE	TRUE	TRUE	Mkou6I	0.0512851	0.563896	smoking	TRUE	reported	textfile	6	151004770	0.0594	3.52209e-42	734200	ieu-b-38	systolic blood pressure || id:ieu-b-38	TRUE	reported	igd	2	FALSE	NA
rs17245822	C	A	C	A	0.1899	0.029467	0.3733	NA	FALSE	FALSE	FALSE	Mkou6I	0.0281083	0.294484	smoking	TRUE	reported	textfile	13	73131694	0.0312	1.15199e-09	729982	ieu-b-38	systolic blood pressure || id:ieu-b-38	TRUE	reported	igd	2	TRUE	NA
rs17249754	A	G	A	G	-0.8446	-0.0756907	0.1683	NA	FALSE	FALSE	FALSE	Mkou6I	0.0522292	0.147281	smoking	TRUE	reported	textfile	12	90060586	0.0403	1.24997e-97	738415	ieu-b-38	systolic blood pressure || id:ieu-b-38	TRUE	reported	igd	2	TRUE	NA
rs17257081	G	A	G	A	-0.2274	0.00625324	0.1935	NA	FALSE	FALSE	FALSE	Mkou6I	0.0327541	0.848592	smoking	TRUE	reported	textfile	2	135630498	0.0392	6.35097e-09	705214	ieu-b-38	systolic blood pressure || id:ieu-b-38	TRUE	reported	igd	2	TRUE	NA
rs17562391	T	C	T	C	0.1967	0.0223973	0.4186	NA	FALSE	FALSE	FALSE	Mkou6I	0.0277616	0.419797	smoking	TRUE	reported	textfile	14	100133250	0.0306	1.34899e-10	730042	ieu-b-38	systolic blood pressure || id:ieu-b-38	TRUE	reported	igd	2	TRUE	NA
rs17608766	C	T	C	T	0.6903	0.0331187	0.1445	NA	FALSE	FALSE	FALSE	Mkou6I	0.0365281	0.364585	smoking	TRUE	reported	textfile	17	45013271	0.0433	2.47913e-57	722845	ieu-b-38	systolic blood pressure || id:ieu-b-38	TRUE	reported	igd	2	TRUE	NA
rs177551	A	C	A	C	0.373	-0.125385	0.1344	NA	FALSE	FALSE	FALSE	Mkou6I	0.0457922	0.00617903	smoking	TRUE	reported	textfile	11	16930289	0.0442	3.46817e-17	731561	ieu-b-38	systolic blood pressure || id:ieu-b-38	TRUE	reported	igd	2	TRUE	NA
rs17760259	C	T	C	T	0.2654	0.044908	0.4276	NA	FALSE	FALSE	FALSE	Mkou6I	0.0276586	0.10445	smoking	TRUE	reported	textfile	2	19744462	0.0304	2.2532e-18	735821	ieu-b-38	systolic blood pressure || id:ieu-b-38	TRUE	reported	igd	2	TRUE	NA
rs17762	A	G	A	G	0.4117	-0.0664077	0.0777	NA	FALSE	FALSE	FALSE	Mkou6I	0.0443759	0.134528	smoking	TRUE	reported	textfile	11	22492454	0.0571	5.59887e-13	720428	ieu-b-38	systolic blood pressure || id:ieu-b-38	TRUE	reported	igd	2	TRUE	NA
rs17807723	A	G	A	G	-0.2721	0.0474022	0.138	NA	FALSE	FALSE	FALSE	Mkou6I	0.0348313	0.173543	smoking	TRUE	reported	textfile	15	90023558	0.0443	8.42694e-10	719485	ieu-b-38	systolic blood pressure || id:ieu-b-38	TRUE	reported	igd	2	TRUE	NA
rs17812022	T	C	T	C	-0.3613	-0.0134246	0.0958	NA	FALSE	FALSE	FALSE	Mkou6I	0.0444796	0.762794	smoking	TRUE	reported	textfile	20	19007099	0.0525	5.64547e-12	706121	ieu-b-38	systolic blood pressure || id:ieu-b-38	TRUE	reported	igd	2	TRUE	NA
rs1786345	C	A	C	A	-0.2073	0.0282804	0.4338	NA	FALSE	FALSE	FALSE	Mkou6I	0.0278772	0.310362	smoking	TRUE	reported	textfile	8	101674751	0.0307	1.344e-11	724456	ieu-b-38	systolic blood pressure || id:ieu-b-38	TRUE	reported	igd	2	TRUE	NA
rs1814951	A	G	A	G	-0.3231	-0.00836566	0.8785	NA	FALSE	FALSE	FALSE	Mkou6I	0.0349296	0.810717	smoking	TRUE	reported	textfile	4	111408718	0.0466	3.90931e-12	726285	ieu-b-38	systolic blood pressure || id:ieu-b-38	TRUE	reported	igd	2	TRUE	NA
rs1821002	G	C	G	C	-0.3794	-0.0733934	0.5892	NA	FALSE	TRUE	TRUE	Mkou6I	0.0275935	0.00781862	smoking	TRUE	reported	textfile	8	10640065	0.0307	5.19159e-35	734295	ieu-b-38	systolic blood pressure || id:ieu-b-38	TRUE	reported	igd	2	FALSE	NA
rs1848994	A	G	A	G	0.2012	-0.0284208	0.2828	NA	FALSE	FALSE	FALSE	Mkou6I	0.0300116	0.343643	smoking	TRUE	reported	textfile	19	22111366	0.0334	1.78698e-09	734717	ieu-b-38	systolic blood pressure || id:ieu-b-38	TRUE	reported	igd	2	TRUE	NA
rs1870735	G	C	G	C	-0.206	0.0430848	0.5469	NA	FALSE	TRUE	TRUE	Mkou6I	0.0278015	0.121206	smoking	TRUE	reported	textfile	7	155744303	0.0311	3.60496e-11	695501	ieu-b-38	systolic blood pressure || id:ieu-b-38	TRUE	reported	igd	2	FALSE	NA
rs1871190	T	G	T	G	0.1954	0.00969339	0.3349	NA	FALSE	FALSE	FALSE	Mkou6I	0.0279896	0.729102	smoking	TRUE	reported	textfile	5	97953719	0.0324	1.656e-09	714803	ieu-b-38	systolic blood pressure || id:ieu-b-38	TRUE	reported	igd	2	TRUE	NA
rs1882212	G	A	G	A	-0.2753	-0.0136471	0.2207	NA	FALSE	FALSE	FALSE	Mkou6I	0.0379721	0.719298	smoking	TRUE	reported	textfile	2	182981968	0.0363	3.33503e-14	733312	ieu-b-38	systolic blood pressure || id:ieu-b-38	TRUE	reported	igd	2	TRUE	NA
rs1882961	T	C	T	C	0.2443	0.0475548	0.3087	NA	FALSE	FALSE	FALSE	Mkou6I	0.0283514	0.0934781	smoking	TRUE	reported	textfile	21	16556367	0.0326	6.68652e-14	736089	ieu-b-38	systolic blood pressure || id:ieu-b-38	TRUE	reported	igd	2	TRUE	NA
rs1889785	A	G	A	G	0.1782	0.0569202	0.4552	NA	FALSE	FALSE	FALSE	Mkou6I	0.0280091	0.0421337	smoking	TRUE	reported	textfile	1	16348729	0.0304	4.35101e-09	728064	ieu-b-38	systolic blood pressure || id:ieu-b-38	TRUE	reported	igd	2	TRUE	NA
rs189267552	A	T	A	T	-0.8664	-0.0170001	0.0132	NA	FALSE	TRUE	TRUE	Mkou6I	0.0887618	0.848115	smoking	TRUE	reported	textfile	3	20073193	0.139	4.54999e-10	691585	ieu-b-38	systolic blood pressure || id:ieu-b-38	TRUE	reported	igd	2	FALSE	NA
rs1896326	A	G	A	G	-0.2797	-0.00120159	0.2291	NA	FALSE	FALSE	FALSE	Mkou6I	0.0354194	0.972937	smoking	TRUE	reported	textfile	12	115342956	0.0371	4.40453e-14	685351	ieu-b-38	systolic blood pressure || id:ieu-b-38	TRUE	reported	igd	2	TRUE	NA
rs1906672	A	G	A	G	0.2966	0.0256048	0.2319	NA	FALSE	FALSE	FALSE	Mkou6I	0.0359392	0.476188	smoking	TRUE	reported	textfile	8	38130025	0.0358	1.20393e-16	731179	ieu-b-38	systolic blood pressure || id:ieu-b-38	TRUE	reported	igd	2	TRUE	NA
rs1957563	T	C	T	C	0.3629	-0.0239352	0.265	NA	FALSE	FALSE	FALSE	Mkou6I	0.0330378	0.468772	smoking	TRUE	reported	textfile	5	157474590	0.0342	2.31686e-26	733457	ieu-b-38	systolic blood pressure || id:ieu-b-38	TRUE	reported	igd	2	TRUE	NA
rs1984195	A	G	A	G	0.2409	0.0549731	0.4887	NA	FALSE	FALSE	FALSE	Mkou6I	0.0276231	0.0465779	smoking	TRUE	reported	textfile	6	79657391	0.0303	1.76807e-15	728319	ieu-b-38	systolic blood pressure || id:ieu-b-38	TRUE	reported	igd	2	TRUE	NA
rs1994158	G	A	G	A	-0.2513	-0.0608131	0.1807	NA	FALSE	FALSE	FALSE	Mkou6I	0.032932	0.0648022	smoking	TRUE	reported	textfile	15	86064327	0.0391	1.23299e-10	739162	ieu-b-38	systolic blood pressure || id:ieu-b-38	TRUE	reported	igd	2	TRUE	NA
rs2014408	T	C	T	C	0.5169	0.0179552	0.2087	NA	FALSE	FALSE	FALSE	Mkou6I	0.0385372	0.641273	smoking	TRUE	reported	textfile	11	16365282	0.0373	1.25893e-43	723871	ieu-b-38	systolic blood pressure || id:ieu-b-38	TRUE	reported	igd	2	TRUE	NA
rs2024385	A	T	A	T	-0.2642	-0.0321383	0.424	NA	FALSE	TRUE	TRUE	Mkou6I	0.0286675	0.262258	smoking	TRUE	reported	textfile	12	12888438	0.0306	5.87625e-18	727906	ieu-b-38	systolic blood pressure || id:ieu-b-38	TRUE	reported	igd	2	FALSE	NA
rs2111557	T	C	T	C	0.1764	-0.0118396	0.4675	NA	FALSE	FALSE	FALSE	Mkou6I	0.0275111	0.666934	smoking	TRUE	reported	textfile	3	169325621	0.0302	5.22096e-09	731426	ieu-b-38	systolic blood pressure || id:ieu-b-38	TRUE	reported	igd	2	TRUE	NA
rs2126474	T	G	T	G	-0.2601	0.0647138	0.4125	NA	FALSE	FALSE	FALSE	Mkou6I	0.0285266	0.0232965	smoking	TRUE	reported	textfile	8	76878957	0.0306	1.87111e-17	735582	ieu-b-38	systolic blood pressure || id:ieu-b-38	TRUE	reported	igd	2	TRUE	NA
rs2129869	T	A	T	A	0.2643	-0.014264	0.2222	NA	FALSE	TRUE	TRUE	Mkou6I	0.0310017	0.645442	smoking	TRUE	reported	textfile	12	26457650	0.0361	2.44287e-13	738520	ieu-b-38	systolic blood pressure || id:ieu-b-38	TRUE	reported	igd	2	FALSE	NA
rs2161967	G	T	G	T	-0.2836	0.0054773	0.5721	NA	FALSE	FALSE	FALSE	Mkou6I	0.0276063	0.842726	smoking	TRUE	reported	textfile	2	218680529	0.0307	2.86814e-20	719115	ieu-b-38	systolic blood pressure || id:ieu-b-38	TRUE	reported	igd	2	TRUE	NA
rs2177843	T	C	T	C	0.4394	-0.0490938	0.1505	NA	FALSE	FALSE	FALSE	Mkou6I	0.0379002	0.195201	smoking	TRUE	reported	textfile	10	75409877	0.0432	2.79705e-24	701559	ieu-b-38	systolic blood pressure || id:ieu-b-38	TRUE	reported	igd	2	TRUE	NA
rs2236295	T	G	T	G	-0.3028	-0.00471174	0.3978	NA	FALSE	FALSE	FALSE	Mkou6I	0.0286529	0.869383	smoking	TRUE	reported	textfile	10	64564892	0.0309	1.04496e-22	728424	ieu-b-38	systolic blood pressure || id:ieu-b-38	TRUE	reported	igd	2	TRUE	NA
rs2238787	A	G	A	G	0.2552	0.0109002	0.292	NA	FALSE	FALSE	FALSE	Mkou6I	0.0286007	0.703116	smoking	TRUE	reported	textfile	22	19976406	0.0332	1.45111e-14	736068	ieu-b-38	systolic blood pressure || id:ieu-b-38	TRUE	reported	igd	2	TRUE	NA
rs2249105	G	A	G	A	-0.2927	-0.068329	0.3679	NA	FALSE	FALSE	FALSE	Mkou6I	0.0292465	0.0194747	smoking	TRUE	reported	textfile	2	65287896	0.0313	7.63484e-21	729133	ieu-b-38	systolic blood pressure || id:ieu-b-38	TRUE	reported	igd	2	TRUE	NA
rs2276153	G	C	G	C	-0.3296	0.00148444	0.243	NA	FALSE	TRUE	TRUE	Mkou6I	0.0306901	0.961422	smoking	TRUE	reported	textfile	11	58407740	0.0351	6.55541e-21	734236	ieu-b-38	systolic blood pressure || id:ieu-b-38	TRUE	reported	igd	2	FALSE	NA
rs2283500	C	A	C	A	-0.3106	-0.124028	0.1102	NA	FALSE	FALSE	FALSE	Mkou6I	0.0467728	0.00800829	smoking	TRUE	reported	textfile	16	4138378	0.0481	1.07701e-10	732337	ieu-b-38	systolic blood pressure || id:ieu-b-38	TRUE	reported	igd	2	TRUE	NA
rs2289124	A	G	A	G	-0.308	-0.0940773	0.1673	NA	FALSE	FALSE	FALSE	Mkou6I	0.0381673	0.0137066	smoking	TRUE	reported	textfile	11	89224477	0.0415	1.13501e-13	700632	ieu-b-38	systolic blood pressure || id:ieu-b-38	TRUE	reported	igd	2	TRUE	NA
rs2291434	T	G	T	G	-0.2622	-0.0157685	0.5335	NA	FALSE	FALSE	FALSE	Mkou6I	0.0278393	0.571113	smoking	TRUE	reported	textfile	4	38387244	0.0303	5.10387e-18	729355	ieu-b-38	systolic blood pressure || id:ieu-b-38	TRUE	reported	igd	2	TRUE	NA
rs2291516	A	G	A	G	0.3708	0.0716183	0.103	NA	FALSE	FALSE	FALSE	Mkou6I	0.0422949	0.0903962	smoking	TRUE	reported	textfile	19	11508177	0.0505	2.16521e-13	719764	ieu-b-38	systolic blood pressure || id:ieu-b-38	TRUE	reported	igd	2	TRUE	NA
rs2353940	C	T	C	T	0.2075	0.0184272	0.2493	NA	FALSE	FALSE	FALSE	Mkou6I	0.0323443	0.568867	smoking	TRUE	reported	textfile	4	145740898	0.0358	6.84605e-09	699949	ieu-b-38	systolic blood pressure || id:ieu-b-38	TRUE	reported	igd	2	TRUE	NA
rs2354862	C	A	C	A	-0.2507	0.00945561	0.3593	NA	FALSE	FALSE	FALSE	Mkou6I	0.0322836	0.769605	smoking	TRUE	reported	textfile	8	64501744	0.0317	2.42326e-15	723156	ieu-b-38	systolic blood pressure || id:ieu-b-38	TRUE	reported	igd	2	TRUE	NA
rs2384063	T	C	T	C	0.3266	-0.0153687	0.7607	NA	FALSE	FALSE	FALSE	Mkou6I	0.031885	0.629802	smoking	TRUE	reported	textfile	2	25187115	0.0357	6.32995e-20	716500	ieu-b-38	systolic blood pressure || id:ieu-b-38	TRUE	reported	igd	2	TRUE	NA
rs2392929	G	T	G	T	0.7507	0.0317868	0.2027	NA	FALSE	FALSE	FALSE	Mkou6I	0.0301915	0.292415	smoking	TRUE	reported	textfile	7	106414069	0.0379	1.95794e-87	723277	ieu-b-38	systolic blood pressure || id:ieu-b-38	TRUE	reported	igd	2	TRUE	NA
rs2423514	G	A	G	A	-0.3011	0.00300784	0.4589	NA	FALSE	FALSE	FALSE	Mkou6I	0.0278216	0.913907	smoking	TRUE	reported	textfile	20	10693337	0.0302	1.76685e-23	739037	ieu-b-38	systolic blood pressure || id:ieu-b-38	TRUE	reported	igd	2	TRUE	NA
rs246973	T	C	T	C	0.2479	-0.0289603	0.2882	NA	FALSE	FALSE	FALSE	Mkou6I	0.0301878	0.337388	smoking	TRUE	reported	textfile	5	68007803	0.0335	1.45312e-13	718997	ieu-b-38	systolic blood pressure || id:ieu-b-38	TRUE	reported	igd	2	TRUE	NA
rs2470004	T	C	T	C	-0.3454	-0.00869838	0.8175	NA	FALSE	FALSE	FALSE	Mkou6I	0.0420889	0.83627	smoking	TRUE	reported	textfile	8	120358445	0.0392	1.28204e-18	734365	ieu-b-38	systolic blood pressure || id:ieu-b-38	TRUE	reported	igd	2	TRUE	NA
rs2493134	C	T	C	T	0.3736	-0.0237878	0.4071	NA	FALSE	FALSE	FALSE	Mkou6I	0.0278318	0.392717	smoking	TRUE	reported	textfile	1	230849359	0.0309	1.10408e-33	719449	ieu-b-38	systolic blood pressure || id:ieu-b-38	TRUE	reported	igd	2	TRUE	NA
rs2493296	T	C	T	C	0.4183	-0.0167462	0.1425	NA	FALSE	FALSE	FALSE	Mkou6I	0.044562	0.707068	smoking	TRUE	reported	textfile	1	3327032	0.0442	3.1369e-21	710296	ieu-b-38	systolic blood pressure || id:ieu-b-38	TRUE	reported	igd	2	TRUE	NA
rs2498323	A	G	A	G	0.3171	0.0263418	0.098	NA	FALSE	FALSE	FALSE	Mkou6I	0.0547659	0.630525	smoking	TRUE	reported	textfile	4	3451109	0.0517	8.51491e-10	719352	ieu-b-38	systolic blood pressure || id:ieu-b-38	TRUE	reported	igd	2	TRUE	NA
rs2580350	A	G	A	G	0.1769	0.00324106	0.5609	NA	FALSE	FALSE	FALSE	Mkou6I	0.02795	0.907685	smoking	TRUE	reported	textfile	2	121996007	0.0307	8.39305e-09	714258	ieu-b-38	systolic blood pressure || id:ieu-b-38	TRUE	reported	igd	2	TRUE	NA
rs2589218	C	T	C	T	0.2258	0.0513739	0.2703	NA	FALSE	FALSE	FALSE	Mkou6I	0.0329055	0.118463	smoking	TRUE	reported	textfile	15	96785017	0.0339	2.54273e-11	735529	ieu-b-38	systolic blood pressure || id:ieu-b-38	TRUE	reported	igd	2	TRUE	NA
rs2598	G	A	G	A	-0.168	-0.0198308	0.467	NA	FALSE	FALSE	FALSE	Mkou6I	0.027988	0.478606	smoking	TRUE	reported	textfile	20	47241618	0.0303	2.86999e-08	733448	ieu-b-38	systolic blood pressure || id:ieu-b-38	TRUE	reported	igd	2	TRUE	NA
rs2608029	G	C	G	C	-0.1805	-0.0695505	0.3347	NA	FALSE	TRUE	TRUE	Mkou6I	0.029685	0.019132	smoking	TRUE	reported	textfile	8	129170126	0.032	1.60901e-08	731597	ieu-b-38	systolic blood pressure || id:ieu-b-38	TRUE	reported	igd	2	FALSE	NA
rs2610990	G	A	G	A	0.2903	0.00328471	0.7359	NA	FALSE	FALSE	FALSE	Mkou6I	0.0293864	0.911001	smoking	TRUE	reported	textfile	4	18008232	0.0343	2.86286e-17	726424	ieu-b-38	systolic blood pressure || id:ieu-b-38	TRUE	reported	igd	2	TRUE	NA
rs2627313	T	C	T	C	0.3208	0.00656267	0.4454	NA	FALSE	FALSE	FALSE	Mkou6I	0.0280263	0.81486	smoking	TRUE	reported	textfile	15	81006712	0.0303	3.55222e-26	732086	ieu-b-38	systolic blood pressure || id:ieu-b-38	TRUE	reported	igd	2	TRUE	NA
rs263532	C	T	C	T	-0.1798	-0.00624118	0.4245	NA	FALSE	FALSE	FALSE	Mkou6I	0.027719	0.821856	smoking	TRUE	reported	textfile	1	2164116	0.0307	4.71596e-09	721538	ieu-b-38	systolic blood pressure || id:ieu-b-38	TRUE	reported	igd	2	TRUE	NA
rs2643826	T	C	T	C	0.4473	0.0483561	0.4505	NA	FALSE	FALSE	FALSE	Mkou6I	0.0280161	0.0843451	smoking	TRUE	reported	textfile	3	27562988	0.0306	1.741e-48	721083	ieu-b-38	systolic blood pressure || id:ieu-b-38	TRUE	reported	igd	2	TRUE	NA
rs2652812	T	C	T	C	-0.2516	-0.0178138	0.7544	NA	FALSE	FALSE	FALSE	Mkou6I	0.0303384	0.55709	smoking	TRUE	reported	textfile	15	63406170	0.0353	1.02707e-12	727494	ieu-b-38	systolic blood pressure || id:ieu-b-38	TRUE	reported	igd	2	TRUE	NA
rs268263	A	T	A	T	0.5938	-0.000903819	0.7498	NA	FALSE	TRUE	TRUE	Mkou6I	0.0340509	0.978824	smoking	TRUE	reported	textfile	2	164954174	0.0353	1.77011e-63	713147	ieu-b-38	systolic blood pressure || id:ieu-b-38	TRUE	reported	igd	2	FALSE	NA
rs2689690	T	C	T	C	-0.2702	0.00960869	0.3678	NA	FALSE	FALSE	FALSE	Mkou6I	0.0309654	0.756329	smoking	TRUE	reported	textfile	10	95899706	0.0316	1.14604e-17	716794	ieu-b-38	systolic blood pressure || id:ieu-b-38	TRUE	reported	igd	2	TRUE	NA
rs2724377	G	A	G	A	-0.1938	0.00579953	0.4697	NA	FALSE	FALSE	FALSE	Mkou6I	0.0275036	0.832993	smoking	TRUE	reported	textfile	1	207974818	0.0301	1.286e-10	734549	ieu-b-38	systolic blood pressure || id:ieu-b-38	TRUE	reported	igd	2	TRUE	NA
rs2744139	C	T	C	T	-0.2369	-0.00756742	0.2376	NA	FALSE	FALSE	FALSE	Mkou6I	0.0332171	0.819788	smoking	TRUE	reported	textfile	6	22384718	0.0355	2.47913e-11	729519	ieu-b-38	systolic blood pressure || id:ieu-b-38	TRUE	reported	igd	2	TRUE	NA
rs2745599	G	A	G	A	-0.2164	0.0326741	0.448	NA	FALSE	FALSE	FALSE	Mkou6I	0.02845	0.250773	smoking	TRUE	reported	textfile	6	1613686	0.0317	8.95571e-12	675881	ieu-b-38	systolic blood pressure || id:ieu-b-38	TRUE	reported	igd	2	TRUE	NA
rs2760748	A	T	A	T	0.3626	-0.103483	0.0981	NA	FALSE	TRUE	TRUE	Mkou6I	0.0464382	0.0258535	smoking	TRUE	reported	textfile	17	2001604	0.0509	1.0539e-12	729265	ieu-b-38	systolic blood pressure || id:ieu-b-38	TRUE	reported	igd	2	FALSE	NA
rs2776037	C	T	C	T	0.1851	0.00954634	0.5849	NA	FALSE	FALSE	FALSE	Mkou6I	0.027695	0.730323	smoking	TRUE	reported	textfile	21	16317933	0.0309	2.146e-09	719934	ieu-b-38	systolic blood pressure || id:ieu-b-38	TRUE	reported	igd	2	TRUE	NA
rs2801008	G	T	G	T	0.1876	0.00419317	0.3183	NA	FALSE	FALSE	FALSE	Mkou6I	0.0298443	0.888263	smoking	TRUE	reported	textfile	20	51788718	0.0324	7.36902e-09	728105	ieu-b-38	systolic blood pressure || id:ieu-b-38	TRUE	reported	igd	2	TRUE	NA
rs2815063	A	C	A	C	0.2755	0.00513814	0.1315	NA	FALSE	FALSE	FALSE	Mkou6I	0.0404856	0.89901	smoking	TRUE	reported	textfile	6	39262535	0.0458	1.76299e-09	697076	ieu-b-38	systolic blood pressure || id:ieu-b-38	TRUE	reported	igd	2	TRUE	NA
rs2833834	A	C	A	C	0.2177	0.00632246	0.2765	NA	FALSE	FALSE	FALSE	Mkou6I	0.0304378	0.83545	smoking	TRUE	reported	textfile	21	33814378	0.0338	1.217e-10	728749	ieu-b-38	systolic blood pressure || id:ieu-b-38	TRUE	reported	igd	2	TRUE	NA
rs28429256	A	G	A	G	0.215	-0.0406672	0.3342	NA	FALSE	FALSE	FALSE	Mkou6I	0.0280944	0.147752	smoking	TRUE	reported	textfile	15	66931617	0.0325	3.88776e-11	708637	ieu-b-38	systolic blood pressure || id:ieu-b-38	TRUE	reported	igd	2	TRUE	NA
rs2853736	G	T	T	A	-0.2368	-0.0382036	0.3057	NA	TRUE	FALSE	FALSE	Mkou6I	0.149247	0.79797	smoking	TRUE	reported	textfile	1	28838198	0.0331	8.33681e-13	716874	ieu-b-38	systolic blood pressure || id:ieu-b-38	TRUE	reported	igd	2	FALSE	NA
rs28572357	C	A	C	A	0.2733	-0.0132678	0.3977	NA	FALSE	FALSE	FALSE	Mkou6I	0.0276261	0.63104	smoking	TRUE	reported	textfile	19	31867447	0.0308	6.34016e-19	733594	ieu-b-38	systolic blood pressure || id:ieu-b-38	TRUE	reported	igd	2	TRUE	NA
rs28578714	C	T	C	T	-0.2066	-0.00616172	0.3938	NA	FALSE	FALSE	FALSE	Mkou6I	0.0282821	0.827533	smoking	TRUE	reported	textfile	22	50727921	0.0327	2.52802e-10	666583	ieu-b-38	systolic blood pressure || id:ieu-b-38	TRUE	reported	igd	2	TRUE	NA
rs28650790	T	C	T	C	0.2287	-0.0202902	0.1891	NA	FALSE	FALSE	FALSE	Mkou6I	0.0402114	0.613848	smoking	TRUE	reported	textfile	5	55861464	0.0387	3.304e-09	728189	ieu-b-38	systolic blood pressure || id:ieu-b-38	TRUE	reported	igd	2	TRUE	NA
rs28688791	C	T	C	T	0.3222	0.0416466	0.1982	NA	FALSE	FALSE	FALSE	Mkou6I	0.0317937	0.190229	smoking	TRUE	reported	textfile	7	19039605	0.038	2.33507e-17	726773	ieu-b-38	systolic blood pressure || id:ieu-b-38	TRUE	reported	igd	2	TRUE	NA
rs28866311	G	T	G	T	0.2762	-0.00822321	0.4737	NA	FALSE	FALSE	FALSE	Mkou6I	0.0286375	0.773998	smoking	TRUE	reported	textfile	15	41442195	0.0302	5.45255e-20	735999	ieu-b-38	systolic blood pressure || id:ieu-b-38	TRUE	reported	igd	2	TRUE	NA
rs2904315	G	A	G	A	0.2081	-0.0223681	0.6869	NA	FALSE	FALSE	FALSE	Mkou6I	0.03016	0.458301	smoking	TRUE	reported	textfile	11	48109948	0.0325	1.57699e-10	733354	ieu-b-38	systolic blood pressure || id:ieu-b-38	TRUE	reported	igd	2	TRUE	NA
rs2913920	T	C	T	C	0.2418	-0.0122543	0.765	NA	FALSE	FALSE	FALSE	Mkou6I	0.0317565	0.699584	smoking	TRUE	reported	textfile	5	141726983	0.0359	1.62293e-11	720146	ieu-b-38	systolic blood pressure || id:ieu-b-38	TRUE	reported	igd	2	TRUE	NA
rs2957688	A	G	A	G	0.3472	0.0430149	0.4707	NA	FALSE	FALSE	FALSE	Mkou6I	0.0275788	0.118829	smoking	TRUE	reported	textfile	11	10364963	0.0304	2.73905e-30	725953	ieu-b-38	systolic blood pressure || id:ieu-b-38	TRUE	reported	igd	2	TRUE	NA
rs3098186	T	C	T	C	-0.2422	0.0504474	0.5156	NA	FALSE	FALSE	FALSE	Mkou6I	0.027638	0.0679563	smoking	TRUE	reported	textfile	15	50810621	0.0303	1.41091e-15	726862	ieu-b-38	systolic blood pressure || id:ieu-b-38	TRUE	reported	igd	2	TRUE	NA
rs3104552	C	T	C	T	-0.2449	0.0474276	0.4393	NA	FALSE	FALSE	FALSE	Mkou6I	0.0275743	0.0854339	smoking	TRUE	reported	textfile	9	128153616	0.0303	6.31393e-16	737567	ieu-b-38	systolic blood pressure || id:ieu-b-38	TRUE	reported	igd	2	TRUE	NA
rs34025993	G	A	G	A	-0.223	0.0228003	0.586	NA	FALSE	FALSE	FALSE	Mkou6I	0.0279396	0.414468	smoking	TRUE	reported	textfile	9	123516572	0.0308	4.70652e-13	723871	ieu-b-38	systolic blood pressure || id:ieu-b-38	TRUE	reported	igd	2	TRUE	NA
rs34072724	A	G	A	G	-0.2422	-0.0135605	0.4889	NA	FALSE	FALSE	FALSE	Mkou6I	0.0276257	0.623521	smoking	TRUE	reported	textfile	7	130432469	0.0303	1.37309e-15	725006	ieu-b-38	systolic blood pressure || id:ieu-b-38	TRUE	reported	igd	2	TRUE	NA
rs34079867	T	C	T	C	0.1992	-0.0512478	0.266	NA	FALSE	FALSE	FALSE	Mkou6I	0.0299794	0.0873695	smoking	TRUE	reported	textfile	1	27407850	0.0354	1.78098e-08	686622	ieu-b-38	systolic blood pressure || id:ieu-b-38	TRUE	reported	igd	2	TRUE	NA
rs34130368	T	G	T	G	-0.3016	0.0137588	0.117	NA	FALSE	FALSE	FALSE	Mkou6I	0.0471867	0.770607	smoking	TRUE	reported	textfile	10	48411796	0.0497	1.279e-09	665218	ieu-b-38	systolic blood pressure || id:ieu-b-38	TRUE	reported	igd	2	TRUE	NA
rs34413141	A	T	A	T	-0.3531	0.0136677	0.1822	NA	FALSE	TRUE	TRUE	Mkou6I	0.0404286	0.735311	smoking	TRUE	reported	textfile	18	777282	0.0393	2.46888e-19	727865	ieu-b-38	systolic blood pressure || id:ieu-b-38	TRUE	reported	igd	2	FALSE	NA
rs34518929	A	G	A	G	-0.22	0.0281064	0.2623	NA	FALSE	FALSE	FALSE	Mkou6I	0.0328815	0.392673	smoking	TRUE	reported	textfile	19	18455444	0.0345	1.793e-10	725435	ieu-b-38	systolic blood pressure || id:ieu-b-38	TRUE	reported	igd	2	TRUE	NA
rs34535756	T	C	T	C	0.478	0.114873	0.0394	NA	FALSE	FALSE	FALSE	Mkou6I	0.0769912	0.135692	smoking	TRUE	reported	textfile	4	2246927	0.0786	1.181e-09	722678	ieu-b-38	systolic blood pressure || id:ieu-b-38	TRUE	reported	igd	2	TRUE	NA
rs34727427	C	T	C	T	0.2353	-0.00558065	0.3168	NA	FALSE	FALSE	FALSE	Mkou6I	0.0309709	0.857003	smoking	TRUE	reported	textfile	2	177016728	0.0324	4.01698e-13	730664	ieu-b-38	systolic blood pressure || id:ieu-b-38	TRUE	reported	igd	2	TRUE	NA
rs34917849	C	G	C	G	0.3124	0.0224542	0.1268	NA	FALSE	TRUE	TRUE	Mkou6I	0.0432587	0.603712	smoking	TRUE	reported	textfile	8	95278307	0.0454	5.96623e-12	733399	ieu-b-38	systolic blood pressure || id:ieu-b-38	TRUE	reported	igd	2	FALSE	NA
rs34941092	A	G	A	G	-0.3225	0.0667225	0.1498	NA	FALSE	FALSE	FALSE	Mkou6I	0.0428538	0.119476	smoking	TRUE	reported	textfile	16	50550137	0.0425	3.2337e-14	728958	ieu-b-38	systolic blood pressure || id:ieu-b-38	TRUE	reported	igd	2	TRUE	NA
rs35098810	C	A	C	A	-0.1967	0.0392622	0.2317	NA	FALSE	FALSE	FALSE	Mkou6I	0.0319894	0.219692	smoking	TRUE	reported	textfile	16	60635748	0.0356	3.19801e-08	739228	ieu-b-38	systolic blood pressure || id:ieu-b-38	TRUE	reported	igd	2	TRUE	NA
rs35413927	G	A	G	A	0.3002	0.0722508	0.3054	NA	FALSE	FALSE	FALSE	Mkou6I	0.0312149	0.0206334	smoking	TRUE	reported	textfile	14	53420358	0.0328	5.25049e-20	732631	ieu-b-38	systolic blood pressure || id:ieu-b-38	TRUE	reported	igd	2	TRUE	NA
rs35444	G	A	G	A	-0.4368	0.0237266	0.3862	NA	FALSE	FALSE	FALSE	Mkou6I	0.0285913	0.40662	smoking	TRUE	reported	textfile	12	115552437	0.031	3.46737e-45	730213	ieu-b-38	systolic blood pressure || id:ieu-b-38	TRUE	reported	igd	2	TRUE	NA
rs35680304	T	C	T	C	0.2694	0.0175452	0.5929	NA	FALSE	FALSE	FALSE	Mkou6I	0.0283332	0.535753	smoking	TRUE	reported	textfile	7	130973495	0.031	3.76184e-18	720141	ieu-b-38	systolic blood pressure || id:ieu-b-38	TRUE	reported	igd	2	TRUE	NA
rs35783704	A	G	A	G	-0.4619	-0.0145261	0.1042	NA	FALSE	FALSE	FALSE	Mkou6I	0.0380482	0.702622	smoking	TRUE	reported	textfile	8	105966258	0.0507	8.81455e-20	702899	ieu-b-38	systolic blood pressure || id:ieu-b-38	TRUE	reported	igd	2	TRUE	NA
rs3735533	C	T	C	T	0.91	-0.0666433	0.9257	NA	FALSE	FALSE	FALSE	Mkou6I	0.0471714	0.157718	smoking	TRUE	reported	textfile	7	27245893	0.0577	5.29054e-56	733213	ieu-b-38	systolic blood pressure || id:ieu-b-38	TRUE	reported	igd	2	TRUE	NA
rs3764400	C	T	C	T	-0.3748	-0.00770522	0.1365	NA	FALSE	FALSE	FALSE	Mkou6I	0.0343663	0.822595	smoking	TRUE	reported	textfile	17	46123932	0.0445	3.68893e-17	723027	ieu-b-38	systolic blood pressure || id:ieu-b-38	TRUE	reported	igd	2	TRUE	NA
rs3772219	C	A	C	A	-0.2733	0.0445438	0.3176	NA	FALSE	FALSE	FALSE	Mkou6I	0.0305843	0.145275	smoking	TRUE	reported	textfile	3	56771251	0.0324	3.09885e-17	733068	ieu-b-38	systolic blood pressure || id:ieu-b-38	TRUE	reported	igd	2	TRUE	NA
rs3802517	A	T	A	T	0.2527	-0.0586931	0.4618	NA	FALSE	TRUE	TRUE	Mkou6I	0.0277986	0.0347408	smoking	TRUE	reported	textfile	10	28233469	0.0301	4.64836e-17	737138	ieu-b-38	systolic blood pressure || id:ieu-b-38	TRUE	reported	igd	2	FALSE	NA
rs3807925	G	A	G	A	0.1859	-0.00873827	0.3504	NA	FALSE	FALSE	FALSE	Mkou6I	0.0286028	0.759983	smoking	TRUE	reported	textfile	7	18543250	0.0319	5.38902e-09	720607	ieu-b-38	systolic blood pressure || id:ieu-b-38	TRUE	reported	igd	2	TRUE	NA
rs3815460	G	C	G	C	0.285	-0.0392786	0.1024	NA	FALSE	TRUE	TRUE	Mkou6I	0.0559322	0.482521	smoking	TRUE	reported	textfile	14	73422259	0.05	1.20801e-08	736840	ieu-b-38	systolic blood pressure || id:ieu-b-38	TRUE	reported	igd	2	FALSE	NA
rs3819532	C	T	C	T	0.1875	0.0378053	0.6087	NA	FALSE	FALSE	FALSE	Mkou6I	0.0276519	0.171566	smoking	TRUE	reported	textfile	12	2436837	0.0306	9.43604e-10	742091	ieu-b-38	systolic blood pressure || id:ieu-b-38	TRUE	reported	igd	2	TRUE	NA
rs3828282	G	C	G	C	-0.1857	0.0364129	0.5721	NA	FALSE	TRUE	TRUE	Mkou6I	0.0292349	0.212937	smoking	TRUE	reported	textfile	2	218779144	0.0318	5.29395e-09	679906	ieu-b-38	systolic blood pressure || id:ieu-b-38	TRUE	reported	igd	2	FALSE	NA
rs3845811	G	C	G	C	0.2942	-0.00552552	0.4339	NA	FALSE	TRUE	TRUE	Mkou6I	0.0275463	0.841019	smoking	TRUE	reported	textfile	2	208521512	0.0309	1.87586e-21	709696	ieu-b-38	systolic blood pressure || id:ieu-b-38	TRUE	reported	igd	2	FALSE	NA
rs3860770	A	G	A	G	-0.2663	-0.000224298	0.2916	NA	FALSE	FALSE	FALSE	Mkou6I	0.0281928	0.993652	smoking	TRUE	reported	textfile	5	173301427	0.0333	1.20088e-15	729395	ieu-b-38	systolic blood pressure || id:ieu-b-38	TRUE	reported	igd	2	TRUE	NA
rs3918226	T	C	T	C	0.664	0.0740157	0.0811	NA	FALSE	FALSE	FALSE	Mkou6I	0.0545481	0.174817	smoking	TRUE	reported	textfile	7	150690176	0.0575	8.46058e-31	680941	ieu-b-38	systolic blood pressure || id:ieu-b-38	TRUE	reported	igd	2	TRUE	NA
rs3950627	A	C	A	C	0.1851	-0.0609056	0.531	NA	FALSE	FALSE	FALSE	Mkou6I	0.0283092	0.0314413	smoking	TRUE	reported	textfile	16	86436343	0.0308	1.82398e-09	706996	ieu-b-38	systolic blood pressure || id:ieu-b-38	TRUE	reported	igd	2	TRUE	NA
rs3980686	T	G	T	G	-0.4998	-0.0580707	0.1075	NA	FALSE	FALSE	FALSE	Mkou6I	0.0498068	0.243648	smoking	TRUE	reported	textfile	3	168697602	0.0487	1.02707e-24	734991	ieu-b-38	systolic blood pressure || id:ieu-b-38	TRUE	reported	igd	2	TRUE	NA
rs404100	T	C	T	C	0.1935	-0.0366795	0.4513	NA	FALSE	FALSE	FALSE	Mkou6I	0.0275995	0.183851	smoking	TRUE	reported	textfile	1	25366987	0.0303	1.68298e-10	731629	ieu-b-38	systolic blood pressure || id:ieu-b-38	TRUE	reported	igd	2	TRUE	NA
rs4143175	C	T	C	T	-0.2187	-0.019784	0.7591	NA	FALSE	FALSE	FALSE	Mkou6I	0.0331354	0.550464	smoking	TRUE	reported	textfile	12	67782397	0.0352	5.10399e-10	734127	ieu-b-38	systolic blood pressure || id:ieu-b-38	TRUE	reported	igd	2	TRUE	NA
rs42032	A	G	A	G	-0.3231	0.00273814	0.2641	NA	FALSE	FALSE	FALSE	Mkou6I	0.0310293	0.929683	smoking	TRUE	reported	textfile	7	92237426	0.0345	7.39265e-21	720869	ieu-b-38	systolic blood pressure || id:ieu-b-38	TRUE	reported	igd	2	TRUE	NA
rs4245599	G	A	G	A	0.1794	0.00734015	0.5416	NA	FALSE	FALSE	FALSE	Mkou6I	0.0275261	0.789731	smoking	TRUE	reported	textfile	10	60365755	0.0305	4.03497e-09	722696	ieu-b-38	systolic blood pressure || id:ieu-b-38	TRUE	reported	igd	2	TRUE	NA
rs4260863	G	C	G	C	-0.1911	0.0100323	0.3837	NA	FALSE	TRUE	TRUE	Mkou6I	0.02982	0.736546	smoking	TRUE	reported	textfile	8	129386613	0.0314	1.17101e-09	718349	ieu-b-38	systolic blood pressure || id:ieu-b-38	TRUE	reported	igd	2	FALSE	NA
rs4274337	G	A	G	A	0.2968	-0.0478133	0.8303	NA	FALSE	FALSE	FALSE	Mkou6I	0.0407413	0.240562	smoking	TRUE	reported	textfile	13	41967193	0.0406	2.48428e-13	726743	ieu-b-38	systolic blood pressure || id:ieu-b-38	TRUE	reported	igd	2	TRUE	NA
rs4284362	A	C	A	C	-0.2256	0.0041944	0.7181	NA	FALSE	FALSE	FALSE	Mkou6I	0.0288116	0.884253	smoking	TRUE	reported	textfile	10	45377839	0.0338	2.60976e-11	716904	ieu-b-38	systolic blood pressure || id:ieu-b-38	TRUE	reported	igd	2	TRUE	NA
rs4408839	G	A	G	A	0.2301	-0.013082	0.2567	NA	FALSE	FALSE	FALSE	Mkou6I	0.0308382	0.67141	smoking	TRUE	reported	textfile	3	153729768	0.0345	2.42493e-11	734663	ieu-b-38	systolic blood pressure || id:ieu-b-38	TRUE	reported	igd	2	TRUE	NA
rs4440615	A	G	A	G	-0.2201	-0.00742351	0.6321	NA	FALSE	FALSE	FALSE	Mkou6I	0.027934	0.790431	smoking	TRUE	reported	textfile	8	141057641	0.0312	1.87413e-12	733272	ieu-b-38	systolic blood pressure || id:ieu-b-38	TRUE	reported	igd	2	TRUE	NA
rs4499560	T	A	T	A	0.2199	0.00934806	0.6829	NA	FALSE	TRUE	TRUE	Mkou6I	0.0303878	0.758366	smoking	TRUE	reported	textfile	3	70920485	0.0326	1.46285e-11	723821	ieu-b-38	systolic blood pressure || id:ieu-b-38	TRUE	reported	igd	2	FALSE	NA
rs4511593	T	C	T	C	-0.2881	-0.00480055	0.6528	NA	FALSE	FALSE	FALSE	Mkou6I	0.0285448	0.866445	smoking	TRUE	reported	textfile	17	7455536	0.0318	1.27909e-19	728124	ieu-b-38	systolic blood pressure || id:ieu-b-38	TRUE	reported	igd	2	TRUE	NA
rs4553000	T	C	T	C	-0.2035	-0.0138133	0.5141	NA	FALSE	FALSE	FALSE	Mkou6I	0.0275782	0.616457	smoking	TRUE	reported	textfile	9	34223553	0.03	1.09396e-11	740912	ieu-b-38	systolic blood pressure || id:ieu-b-38	TRUE	reported	igd	2	TRUE	NA
rs4577304	C	T	C	T	0.1767	0.0366536	0.4767	NA	FALSE	FALSE	FALSE	Mkou6I	0.0275698	0.183689	smoking	TRUE	reported	textfile	2	73403040	0.0302	4.98701e-09	726869	ieu-b-38	systolic blood pressure || id:ieu-b-38	TRUE	reported	igd	2	TRUE	NA
rs4606697	A	G	A	G	-0.3196	-0.0800267	0.1041	NA	FALSE	FALSE	FALSE	Mkou6I	0.0510956	0.117298	smoking	TRUE	reported	textfile	15	100087596	0.0523	9.71091e-10	673766	ieu-b-38	systolic blood pressure || id:ieu-b-38	TRUE	reported	igd	2	TRUE	NA
rs4651224	T	C	T	C	0.1986	-0.00960031	0.4474	NA	FALSE	FALSE	FALSE	Mkou6I	0.0276786	0.728704	smoking	TRUE	reported	textfile	1	184585182	0.0306	8.99912e-11	717082	ieu-b-38	systolic blood pressure || id:ieu-b-38	TRUE	reported	igd	2	TRUE	NA
rs4734868	G	A	G	A	0.1844	0.0372998	0.3303	NA	FALSE	FALSE	FALSE	Mkou6I	0.0279243	0.181632	smoking	TRUE	reported	textfile	8	92793786	0.0321	9.2151e-09	729744	ieu-b-38	systolic blood pressure || id:ieu-b-38	TRUE	reported	igd	2	TRUE	NA
rs4775769	G	T	G	T	0.4162	-0.0322374	0.9055	NA	FALSE	FALSE	FALSE	Mkou6I	0.0572599	0.573433	smoking	TRUE	reported	textfile	15	48939888	0.0517	7.75711e-16	734063	ieu-b-38	systolic blood pressure || id:ieu-b-38	TRUE	reported	igd	2	TRUE	NA
rs4784541	C	T	C	T	0.2015	-0.00450947	0.5252	NA	FALSE	FALSE	FALSE	Mkou6I	0.0276363	0.870383	smoking	TRUE	reported	textfile	16	51704452	0.0307	4.9272e-11	709874	ieu-b-38	systolic blood pressure || id:ieu-b-38	TRUE	reported	igd	2	TRUE	NA
rs483071	T	C	T	C	0.2709	-0.0310335	0.6248	NA	FALSE	FALSE	FALSE	Mkou6I	0.0279626	0.267077	smoking	TRUE	reported	textfile	13	22294117	0.0313	5.09331e-18	723059	ieu-b-38	systolic blood pressure || id:ieu-b-38	TRUE	reported	igd	2	TRUE	NA
rs4834792	A	T	A	T	0.1973	-0.0187567	0.4796	NA	FALSE	TRUE	TRUE	Mkou6I	0.0275856	0.49654	smoking	TRUE	reported	textfile	4	120555696	0.0303	7.24102e-11	728729	ieu-b-38	systolic blood pressure || id:ieu-b-38	TRUE	reported	igd	2	FALSE	NA
rs4838021	T	C	T	C	-0.3009	0.0219504	0.1289	NA	FALSE	FALSE	FALSE	Mkou6I	0.0376978	0.560382	smoking	TRUE	reported	textfile	9	125657099	0.0453	3.12968e-11	726129	ieu-b-38	systolic blood pressure || id:ieu-b-38	TRUE	reported	igd	2	TRUE	NA
rs4873492	T	C	T	C	0.3431	-0.0231958	0.1724	NA	FALSE	FALSE	FALSE	Mkou6I	0.0367862	0.52833	smoking	TRUE	reported	textfile	8	51947549	0.0403	1.61399e-17	722450	ieu-b-38	systolic blood pressure || id:ieu-b-38	TRUE	reported	igd	2	TRUE	NA
rs4876133	C	G	C	G	0.22	0.00257521	0.711	NA	FALSE	TRUE	TRUE	Mkou6I	0.0312952	0.934418	smoking	TRUE	reported	textfile	8	1710404	0.0336	6.2273e-11	716766	ieu-b-38	systolic blood pressure || id:ieu-b-38	TRUE	reported	igd	2	FALSE	NA
rs488834	T	C	T	C	-0.3799	-0.0238613	0.7645	NA	FALSE	FALSE	FALSE	Mkou6I	0.0318347	0.453534	smoking	TRUE	reported	textfile	1	10767902	0.0365	2.35396e-25	700272	ieu-b-38	systolic blood pressure || id:ieu-b-38	TRUE	reported	igd	2	TRUE	NA
rs4888408	A	G	A	G	0.3653	0.0632646	0.5855	NA	FALSE	FALSE	FALSE	Mkou6I	0.0278404	0.0230627	smoking	TRUE	reported	textfile	16	75432824	0.0307	1.41514e-32	728111	ieu-b-38	systolic blood pressure || id:ieu-b-38	TRUE	reported	igd	2	TRUE	NA
rs4925159	A	G	A	G	0.2174	0.00642491	0.4246	NA	FALSE	FALSE	FALSE	Mkou6I	0.0276748	0.816416	smoking	TRUE	reported	textfile	17	18185510	0.0305	9.65606e-13	734204	ieu-b-38	systolic blood pressure || id:ieu-b-38	TRUE	reported	igd	2	TRUE	NA
rs4926499	C	G	C	G	0.2965	-0.0063719	0.8263	NA	FALSE	TRUE	TRUE	Mkou6I	0.0348306	0.854845	smoking	TRUE	reported	textfile	1	249155909	0.0438	1.33291e-11	615071	ieu-b-38	systolic blood pressure || id:ieu-b-38	TRUE	reported	igd	2	FALSE	NA
rs4932373	C	A	C	A	0.635	-0.0278281	0.3258	NA	FALSE	FALSE	FALSE	Mkou6I	0.0313357	0.374507	smoking	TRUE	reported	textfile	15	91429287	0.0328	2.49e-83	710104	ieu-b-38	systolic blood pressure || id:ieu-b-38	TRUE	reported	igd	2	TRUE	NA
rs4952609	G	A	G	A	-0.2124	0.00883921	0.2561	NA	FALSE	FALSE	FALSE	Mkou6I	0.0295996	0.765225	smoking	TRUE	reported	textfile	2	40555733	0.0347	9.60395e-10	723139	ieu-b-38	systolic blood pressure || id:ieu-b-38	TRUE	reported	igd	2	TRUE	NA
rs4955575	C	A	C	A	-0.2158	0.0076643	0.2539	NA	FALSE	FALSE	FALSE	Mkou6I	0.0301087	0.799067	smoking	TRUE	reported	textfile	3	169534538	0.0348	5.63106e-10	725656	ieu-b-38	systolic blood pressure || id:ieu-b-38	TRUE	reported	igd	2	TRUE	NA
rs4957026	G	A	G	A	-0.1982	0.00827796	0.6601	NA	FALSE	FALSE	FALSE	Mkou6I	0.0294309	0.778504	smoking	TRUE	reported	textfile	5	361148	0.0323	8.11895e-10	716315	ieu-b-38	systolic blood pressure || id:ieu-b-38	TRUE	reported	igd	2	TRUE	NA
rs4961293	T	C	T	C	0.2268	-0.0300738	0.4513	NA	FALSE	FALSE	FALSE	Mkou6I	0.0276261	0.276331	smoking	TRUE	reported	textfile	8	141812374	0.0303	7.3536e-14	733413	ieu-b-38	systolic blood pressure || id:ieu-b-38	TRUE	reported	igd	2	TRUE	NA
rs4980379	T	C	T	C	0.5764	-0.00406943	0.3719	NA	FALSE	FALSE	FALSE	Mkou6I	0.0279969	0.884432	smoking	TRUE	reported	textfile	11	1888614	0.032	2.46718e-72	701947	ieu-b-38	systolic blood pressure || id:ieu-b-38	TRUE	reported	igd	2	TRUE	NA
rs509564	T	C	T	C	0.2622	0.0364931	0.226	NA	FALSE	FALSE	FALSE	Mkou6I	0.0304183	0.230252	smoking	TRUE	reported	textfile	11	57448117	0.0363	5.08394e-13	726658	ieu-b-38	systolic blood pressure || id:ieu-b-38	TRUE	reported	igd	2	TRUE	NA
rs509833	G	A	G	A	-0.329	0.00462603	0.8614	NA	FALSE	FALSE	FALSE	Mkou6I	0.0420545	0.912409	smoking	TRUE	reported	textfile	6	159711515	0.044	7.07946e-14	726475	ieu-b-38	systolic blood pressure || id:ieu-b-38	TRUE	reported	igd	2	TRUE	NA
rs55732192	T	G	T	G	-0.3358	-0.0473405	0.0947	NA	FALSE	FALSE	FALSE	Mkou6I	0.0413821	0.25263	smoking	TRUE	reported	textfile	2	162278233	0.0521	1.153e-10	719496	ieu-b-38	systolic blood pressure || id:ieu-b-38	TRUE	reported	igd	2	TRUE	NA
rs55924432	T	C	T	C	0.2651	0.0820645	0.401	NA	FALSE	FALSE	FALSE	Mkou6I	0.0274388	0.00278227	smoking	TRUE	reported	textfile	4	26812737	0.0317	5.69508e-17	694102	ieu-b-38	systolic blood pressure || id:ieu-b-38	TRUE	reported	igd	2	TRUE	NA
rs55944332	G	A	G	A	0.2613	-0.0422349	0.2368	NA	FALSE	FALSE	FALSE	Mkou6I	0.0316813	0.182493	smoking	TRUE	reported	textfile	2	145726621	0.0355	1.79184e-13	729179	ieu-b-38	systolic blood pressure || id:ieu-b-38	TRUE	reported	igd	2	TRUE	NA
rs56288724	G	A	G	A	0.2178	-0.0130687	0.4169	NA	FALSE	FALSE	FALSE	Mkou6I	0.0282464	0.643604	smoking	TRUE	reported	textfile	17	60767135	0.031	2.01094e-12	717104	ieu-b-38	systolic blood pressure || id:ieu-b-38	TRUE	reported	igd	2	TRUE	NA
rs56407827	T	C	T	C	0.3603	0.0258712	0.2687	NA	FALSE	FALSE	FALSE	Mkou6I	0.0296891	0.383534	smoking	TRUE	reported	textfile	18	42179819	0.034	2.78099e-26	735633	ieu-b-38	systolic blood pressure || id:ieu-b-38	TRUE	reported	igd	2	TRUE	NA
rs571689	T	C	T	C	0.228	0.0449316	0.5196	NA	FALSE	FALSE	FALSE	Mkou6I	0.0280087	0.108669	smoking	TRUE	reported	textfile	19	49207554	0.0304	6.7655e-14	727109	ieu-b-38	systolic blood pressure || id:ieu-b-38	TRUE	reported	igd	2	TRUE	NA
rs573455	G	A	G	A	-0.1994	0.0497465	0.539	NA	FALSE	FALSE	FALSE	Mkou6I	0.0275236	0.0706985	smoking	TRUE	reported	textfile	11	117267884	0.0303	4.772e-11	729895	ieu-b-38	systolic blood pressure || id:ieu-b-38	TRUE	reported	igd	2	TRUE	NA
rs5742643	C	T	C	T	0.2233	0.0302745	0.7513	NA	FALSE	FALSE	FALSE	Mkou6I	0.0323854	0.349882	smoking	TRUE	reported	textfile	12	102837863	0.0349	1.525e-10	732162	ieu-b-38	systolic blood pressure || id:ieu-b-38	TRUE	reported	igd	2	TRUE	NA
rs57786342	A	G	A	G	0.2317	-0.020288	0.2059	NA	FALSE	FALSE	FALSE	Mkou6I	0.0324856	0.532286	smoking	TRUE	reported	textfile	14	69260028	0.0374	5.626e-10	731830	ieu-b-38	systolic blood pressure || id:ieu-b-38	TRUE	reported	igd	2	TRUE	NA
rs57866767	C	T	C	T	-0.4501	0.0375938	0.4322	NA	FALSE	FALSE	FALSE	Mkou6I	0.0290184	0.195142	smoking	TRUE	reported	textfile	10	96023077	0.0304	1.13789e-49	735629	ieu-b-38	systolic blood pressure || id:ieu-b-38	TRUE	reported	igd	2	TRUE	NA
rs57946343	C	T	C	T	-0.716	-0.00519822	0.1473	NA	FALSE	FALSE	FALSE	Mkou6I	0.0450512	0.90814	smoking	TRUE	reported	textfile	10	63499951	0.0426	2.10184e-63	731715	ieu-b-38	systolic blood pressure || id:ieu-b-38	TRUE	reported	igd	2	TRUE	NA
rs59980837	T	G	T	G	1.0997	0.0372642	0.0178	NA	FALSE	FALSE	FALSE	Mkou6I	0.128335	0.771537	smoking	TRUE	reported	textfile	1	115827266	0.1163	3.31513e-21	711774	ieu-b-38	systolic blood pressure || id:ieu-b-38	TRUE	reported	igd	2	TRUE	NA
rs60138042	G	C	G	C	-0.3395	0.0273946	0.0645	NA	FALSE	TRUE	TRUE	Mkou6I	0.050997	0.591142	smoking	TRUE	reported	textfile	19	30350005	0.0619	4.14295e-08	724178	ieu-b-38	systolic blood pressure || id:ieu-b-38	TRUE	reported	igd	2	FALSE	NA
rs60191654	G	A	G	A	0.2382	-0.047109	0.1882	NA	FALSE	FALSE	FALSE	Mkou6I	0.0371205	0.204412	smoking	TRUE	reported	textfile	9	753648	0.0385	5.87503e-10	735814	ieu-b-38	systolic blood pressure || id:ieu-b-38	TRUE	reported	igd	2	TRUE	NA
rs6026578	G	C	G	C	0.185	-0.0356272	0.6269	NA	FALSE	TRUE	TRUE	Mkou6I	0.0288431	0.216753	smoking	TRUE	reported	textfile	20	57463472	0.0316	4.59399e-09	712005	ieu-b-38	systolic blood pressure || id:ieu-b-38	TRUE	reported	igd	2	FALSE	NA
rs6026744	T	A	T	A	0.7131	-0.0549906	0.1229	NA	FALSE	TRUE	TRUE	Mkou6I	0.0373626	0.141073	smoking	TRUE	reported	textfile	20	57742388	0.0461	6.99842e-54	730857	ieu-b-38	systolic blood pressure || id:ieu-b-38	TRUE	reported	igd	2	FALSE	NA
rs6029756	A	G	A	G	-0.2712	0.0907482	0.3225	NA	FALSE	FALSE	FALSE	Mkou6I	0.0280665	0.00122357	smoking	TRUE	reported	textfile	20	40266681	0.033	1.88408e-16	705685	ieu-b-38	systolic blood pressure || id:ieu-b-38	TRUE	reported	igd	2	TRUE	NA
rs6031431	G	A	G	A	0.2617	0.074669	0.4624	NA	FALSE	FALSE	FALSE	Mkou6I	0.0274757	0.00657491	smoking	TRUE	reported	textfile	20	42795152	0.0304	7.04855e-18	726141	ieu-b-38	systolic blood pressure || id:ieu-b-38	TRUE	reported	igd	2	TRUE	NA
rs60444686	A	G	A	G	0.5905	-0.0928958	0.0406	NA	FALSE	FALSE	FALSE	Mkou6I	0.0741906	0.210525	smoking	TRUE	reported	textfile	10	115717311	0.0782	4.42385e-14	712239	ieu-b-38	systolic blood pressure || id:ieu-b-38	TRUE	reported	igd	2	TRUE	NA
rs604723	C	T	C	T	0.655	-0.0289962	0.7244	NA	FALSE	FALSE	FALSE	Mkou6I	0.0313841	0.355532	smoking	TRUE	reported	textfile	11	100610546	0.0339	2.54624e-83	727774	ieu-b-38	systolic blood pressure || id:ieu-b-38	TRUE	reported	igd	2	TRUE	NA
rs6054139	A	G	A	G	0.2094	-0.0265214	0.606	NA	FALSE	FALSE	FALSE	Mkou6I	0.0284506	0.351237	smoking	TRUE	reported	textfile	20	6327810	0.0306	8.22811e-12	743537	ieu-b-38	systolic blood pressure || id:ieu-b-38	TRUE	reported	igd	2	TRUE	NA
rs6058088	G	T	G	T	-0.2832	-0.00528287	0.1561	NA	FALSE	FALSE	FALSE	Mkou6I	0.0339892	0.876484	smoking	TRUE	reported	textfile	20	30139886	0.0417	1.14393e-11	731414	ieu-b-38	systolic blood pressure || id:ieu-b-38	TRUE	reported	igd	2	TRUE	NA
rs6062324	A	G	A	G	-0.3294	-0.0607595	0.2364	NA	FALSE	FALSE	FALSE	Mkou6I	0.0334319	0.0691544	smoking	TRUE	reported	textfile	20	62446351	0.0363	1.18413e-19	704153	ieu-b-38	systolic blood pressure || id:ieu-b-38	TRUE	reported	igd	2	TRUE	NA
rs6078093	A	G	A	G	-0.1849	0.00605881	0.428	NA	FALSE	FALSE	FALSE	Mkou6I	0.0280118	0.828758	smoking	TRUE	reported	textfile	20	11168669	0.0304	1.19501e-09	735632	ieu-b-38	systolic blood pressure || id:ieu-b-38	TRUE	reported	igd	2	TRUE	NA
rs6090907	A	G	A	G	-0.3854	-0.0282334	0.147	NA	FALSE	FALSE	FALSE	Mkou6I	0.0477244	0.554124	smoking	TRUE	reported	textfile	20	47410231	0.0425	1.28588e-19	738551	ieu-b-38	systolic blood pressure || id:ieu-b-38	TRUE	reported	igd	2	TRUE	NA
rs60909079	C	G	C	G	-0.2114	-0.0284355	0.2492	NA	FALSE	TRUE	TRUE	Mkou6I	0.0339927	0.402863	smoking	TRUE	reported	textfile	4	83830244	0.0351	1.73002e-09	725002	ieu-b-38	systolic blood pressure || id:ieu-b-38	TRUE	reported	igd	2	FALSE	NA
rs6108787	G	T	G	T	0.4274	-0.00618906	0.4704	NA	FALSE	FALSE	FALSE	Mkou6I	0.027726	0.823363	smoking	TRUE	reported	textfile	20	10967214	0.03	5.38146e-46	742572	ieu-b-38	systolic blood pressure || id:ieu-b-38	TRUE	reported	igd	2	TRUE	NA
rs61772592	G	A	G	A	0.3181	0.033418	0.1255	NA	FALSE	FALSE	FALSE	Mkou6I	0.0371106	0.367856	smoking	TRUE	reported	textfile	1	56979681	0.0455	2.8622e-12	732993	ieu-b-38	systolic blood pressure || id:ieu-b-38	TRUE	reported	igd	2	TRUE	NA
rs61917655	T	C	T	C	0.3427	0.0169747	0.1014	NA	FALSE	FALSE	FALSE	Mkou6I	0.0463402	0.714138	smoking	TRUE	reported	textfile	12	48210787	0.0514	2.67979e-11	703488	ieu-b-38	systolic blood pressure || id:ieu-b-38	TRUE	reported	igd	2	TRUE	NA
rs62047964	T	C	T	C	0.5115	0.00610481	0.0622	NA	FALSE	FALSE	FALSE	Mkou6I	0.0563378	0.913709	smoking	TRUE	reported	textfile	16	70729954	0.0686	9.29394e-14	618581	ieu-b-38	systolic blood pressure || id:ieu-b-38	TRUE	reported	igd	2	TRUE	NA
rs62076622	G	A	G	A	-0.2363	-0.028303	0.1987	NA	FALSE	FALSE	FALSE	Mkou6I	0.0326372	0.385832	smoking	TRUE	reported	textfile	17	61090958	0.0377	3.78504e-10	735332	ieu-b-38	systolic blood pressure || id:ieu-b-38	TRUE	reported	igd	2	TRUE	NA
rs62082230	A	T	A	T	-0.1884	0.0741439	0.2773	NA	FALSE	TRUE	TRUE	Mkou6I	0.033827	0.0283896	smoking	TRUE	reported	textfile	18	22676071	0.0345	4.689e-08	704845	ieu-b-38	systolic blood pressure || id:ieu-b-38	TRUE	reported	igd	2	FALSE	NA
rs62170470	C	T	C	T	-0.1972	-0.00971584	0.3983	NA	FALSE	FALSE	FALSE	Mkou6I	0.0277199	0.725964	smoking	TRUE	reported	textfile	2	146989797	0.0321	7.68493e-10	678289	ieu-b-38	systolic blood pressure || id:ieu-b-38	TRUE	reported	igd	2	TRUE	NA
rs62309747	A	G	A	G	-0.2244	-0.00889363	0.4734	NA	FALSE	FALSE	FALSE	Mkou6I	0.0274636	0.746064	smoking	TRUE	reported	textfile	4	48713862	0.0304	1.59294e-13	723520	ieu-b-38	systolic blood pressure || id:ieu-b-38	TRUE	reported	igd	2	TRUE	NA
rs62512914	G	A	G	A	-0.2066	-0.00433532	0.4152	NA	FALSE	FALSE	FALSE	Mkou6I	0.0276896	0.875585	smoking	TRUE	reported	textfile	8	82828857	0.0306	1.41808e-11	733627	ieu-b-38	systolic blood pressure || id:ieu-b-38	TRUE	reported	igd	2	TRUE	NA
rs6271	T	C	T	C	-0.5547	-0.0199115	0.0735	NA	FALSE	FALSE	FALSE	Mkou6I	0.0550634	0.717644	smoking	TRUE	reported	textfile	9	136522274	0.0611	1.18304e-19	668892	ieu-b-38	systolic blood pressure || id:ieu-b-38	TRUE	reported	igd	2	TRUE	NA
rs641620	C	T	C	T	0.3193	-0.00490888	0.1453	NA	FALSE	FALSE	FALSE	Mkou6I	0.0381951	0.897737	smoking	TRUE	reported	textfile	11	117074229	0.044	3.73766e-13	703974	ieu-b-38	systolic blood pressure || id:ieu-b-38	TRUE	reported	igd	2	TRUE	NA
rs6438857	C	T	C	T	-0.2736	0.0155823	0.4226	NA	FALSE	FALSE	FALSE	Mkou6I	0.0277425	0.574336	smoking	TRUE	reported	textfile	3	124557643	0.0305	3.13184e-19	732743	ieu-b-38	systolic blood pressure || id:ieu-b-38	TRUE	reported	igd	2	TRUE	NA
rs6445583	A	G	A	G	0.2774	-0.0394316	0.7465	NA	FALSE	FALSE	FALSE	Mkou6I	0.031917	0.216666	smoking	TRUE	reported	textfile	3	53562894	0.0349	1.89583e-15	720886	ieu-b-38	systolic blood pressure || id:ieu-b-38	TRUE	reported	igd	2	TRUE	NA
rs6452769	A	G	A	G	-0.3143	0.009675	0.2053	NA	FALSE	FALSE	FALSE	Mkou6I	0.039476	0.80639	smoking	TRUE	reported	textfile	5	87389027	0.0377	7.82168e-17	724369	ieu-b-38	systolic blood pressure || id:ieu-b-38	TRUE	reported	igd	2	TRUE	NA
rs6490019	G	A	G	A	0.2897	-0.0305443	0.6204	NA	FALSE	FALSE	FALSE	Mkou6I	0.029979	0.308271	smoking	TRUE	reported	textfile	12	115920472	0.0309	6.6115e-21	739953	ieu-b-38	systolic blood pressure || id:ieu-b-38	TRUE	reported	igd	2	TRUE	NA
rs6504213	C	T	C	T	0.2982	0.0281462	0.5818	NA	FALSE	FALSE	FALSE	Mkou6I	0.0277896	0.311141	smoking	TRUE	reported	textfile	17	62381714	0.0312	1.24796e-21	706663	ieu-b-38	systolic blood pressure || id:ieu-b-38	TRUE	reported	igd	2	TRUE	NA
rs6540119	T	A	T	A	-0.2016	0.00487849	0.666	NA	FALSE	TRUE	TRUE	Mkou6I	0.0279217	0.861299	smoking	TRUE	reported	textfile	16	87984477	0.0322	3.92898e-10	724392	ieu-b-38	systolic blood pressure || id:ieu-b-38	TRUE	reported	igd	2	FALSE	NA
rs6562778	G	A	G	A	-0.178	-0.0197139	0.5411	NA	FALSE	FALSE	FALSE	Mkou6I	0.027642	0.475731	smoking	TRUE	reported	textfile	13	74223828	0.0304	4.95496e-09	725721	ieu-b-38	systolic blood pressure || id:ieu-b-38	TRUE	reported	igd	2	TRUE	NA
rs658780	G	T	G	T	0.2028	0.0525311	0.2553	NA	FALSE	FALSE	FALSE	Mkou6I	0.0333106	0.114793	smoking	TRUE	reported	textfile	1	78555928	0.0347	5.28506e-09	723999	ieu-b-38	systolic blood pressure || id:ieu-b-38	TRUE	reported	igd	2	TRUE	NA
rs665445	A	C	A	C	-0.1909	0.0110542	0.2794	NA	FALSE	FALSE	FALSE	Mkou6I	0.0323593	0.732646	smoking	TRUE	reported	textfile	18	51842682	0.0334	1.15199e-08	741308	ieu-b-38	systolic blood pressure || id:ieu-b-38	TRUE	reported	igd	2	TRUE	NA
rs66864335	A	G	A	G	-0.3963	0.0647124	0.2211	NA	FALSE	FALSE	FALSE	Mkou6I	0.0346885	0.0621069	smoking	TRUE	reported	textfile	11	65390803	0.0365	1.79391e-27	727512	ieu-b-38	systolic blood pressure || id:ieu-b-38	TRUE	reported	igd	2	TRUE	NA
rs6699618	G	C	G	C	-0.9115	-0.0127027	0.1599	NA	FALSE	TRUE	TRUE	Mkou6I	0.0389093	0.74407	smoking	TRUE	reported	textfile	1	11881441	0.041	1.6788e-109	736696	ieu-b-38	systolic blood pressure || id:ieu-b-38	TRUE	reported	igd	2	FALSE	NA
rs6731373	A	G	A	G	0.1913	0.0449297	0.3492	NA	FALSE	FALSE	FALSE	Mkou6I	0.0329913	0.17324	smoking	TRUE	reported	textfile	2	68503044	0.0326	4.18196e-09	696899	ieu-b-38	systolic blood pressure || id:ieu-b-38	TRUE	reported	igd	2	TRUE	NA
rs6732123	C	G	C	G	-0.1737	0.0165151	0.4174	NA	FALSE	TRUE	TRUE	Mkou6I	0.0283188	0.559768	smoking	TRUE	reported	textfile	2	69534650	0.0307	1.51702e-08	722426	ieu-b-38	systolic blood pressure || id:ieu-b-38	TRUE	reported	igd	2	FALSE	NA
rs6737318	G	A	G	A	-0.2348	0.00760162	0.2218	NA	FALSE	FALSE	FALSE	Mkou6I	0.0332706	0.819274	smoking	TRUE	reported	textfile	2	114083120	0.0364	1.12899e-10	725291	ieu-b-38	systolic blood pressure || id:ieu-b-38	TRUE	reported	igd	2	TRUE	NA
rs67617547	G	C	G	C	-0.1799	0.0299379	0.3303	NA	FALSE	TRUE	TRUE	Mkou6I	0.0298164	0.315342	smoking	TRUE	reported	textfile	7	90297177	0.0322	2.39299e-08	725288	ieu-b-38	systolic blood pressure || id:ieu-b-38	TRUE	reported	igd	2	FALSE	NA
rs6771917	C	T	C	T	0.3793	0.00803247	0.7523	NA	FALSE	FALSE	FALSE	Mkou6I	0.0341979	0.8143	smoking	TRUE	reported	textfile	3	48108442	0.0355	1.38899e-26	709617	ieu-b-38	systolic blood pressure || id:ieu-b-38	TRUE	reported	igd	2	TRUE	NA
rs6788907	A	G	A	G	0.221	-0.036853	0.2682	NA	FALSE	FALSE	FALSE	Mkou6I	0.0309708	0.234074	smoking	TRUE	reported	textfile	3	158212823	0.0339	7.30971e-11	734249	ieu-b-38	systolic blood pressure || id:ieu-b-38	TRUE	reported	igd	2	TRUE	NA
rs6788984	G	A	G	A	-0.2999	0.045399	0.1437	NA	FALSE	FALSE	FALSE	Mkou6I	0.052607	0.388146	smoking	TRUE	reported	textfile	3	41107173	0.0432	3.80627e-12	726878	ieu-b-38	systolic blood pressure || id:ieu-b-38	TRUE	reported	igd	2	TRUE	NA
rs68085857	T	C	T	C	0.274	0.0438766	0.234	NA	FALSE	FALSE	FALSE	Mkou6I	0.0322159	0.173212	smoking	TRUE	reported	textfile	1	217737629	0.0357	1.67803e-14	726535	ieu-b-38	systolic blood pressure || id:ieu-b-38	TRUE	reported	igd	2	TRUE	NA
rs68115553	G	A	G	A	0.6445	-0.0372418	0.0199	NA	FALSE	FALSE	FALSE	Mkou6I	0.087986	0.672099	smoking	TRUE	reported	textfile	3	27704702	0.1143	1.737e-08	679844	ieu-b-38	systolic blood pressure || id:ieu-b-38	TRUE	reported	igd	2	TRUE	NA
rs6870654	C	T	C	T	-0.2136	-0.0364975	0.2546	NA	FALSE	FALSE	FALSE	Mkou6I	0.0347809	0.294015	smoking	TRUE	reported	textfile	5	63831964	0.0347	7.58106e-10	726723	ieu-b-38	systolic blood pressure || id:ieu-b-38	TRUE	reported	igd	2	TRUE	NA
rs6892983	A	C	A	C	0.3427	-0.0388029	0.4022	NA	FALSE	FALSE	FALSE	Mkou6I	0.029148	0.183111	smoking	TRUE	reported	textfile	5	127845030	0.0307	7.11377e-29	732020	ieu-b-38	systolic blood pressure || id:ieu-b-38	TRUE	reported	igd	2	TRUE	NA
rs6921291	T	C	T	C	0.3575	-0.00975511	0.1907	NA	FALSE	FALSE	FALSE	Mkou6I	0.0413603	0.813544	smoking	TRUE	reported	textfile	6	97066242	0.0385	1.57507e-20	731010	ieu-b-38	systolic blood pressure || id:ieu-b-38	TRUE	reported	igd	2	TRUE	NA
rs6957161	G	A	G	A	-0.2064	-0.0114377	0.7382	NA	FALSE	FALSE	FALSE	Mkou6I	0.0337168	0.734438	smoking	TRUE	reported	textfile	7	131361319	0.0345	2.197e-09	725734	ieu-b-38	systolic blood pressure || id:ieu-b-38	TRUE	reported	igd	2	TRUE	NA
rs6961048	G	C	G	C	0.5304	-0.0761033	0.104	NA	FALSE	TRUE	TRUE	Mkou6I	0.0404329	0.0598067	smoking	TRUE	reported	textfile	7	27328187	0.0497	1.42988e-26	731065	ieu-b-38	systolic blood pressure || id:ieu-b-38	TRUE	reported	igd	2	FALSE	NA
rs7012866	G	T	G	T	0.2325	0.0393192	0.5009	NA	FALSE	FALSE	FALSE	Mkou6I	0.0282487	0.163954	smoking	TRUE	reported	textfile	8	135616959	0.0301	1.21088e-14	735524	ieu-b-38	systolic blood pressure || id:ieu-b-38	TRUE	reported	igd	2	TRUE	NA
rs702395	T	C	T	C	0.2318	0.0309435	0.4369	NA	FALSE	FALSE	FALSE	Mkou6I	0.0275747	0.261789	smoking	TRUE	reported	textfile	5	140086677	0.0305	3.23892e-14	727577	ieu-b-38	systolic blood pressure || id:ieu-b-38	TRUE	reported	igd	2	TRUE	NA
rs7026176	T	G	T	G	-0.1869	0.00858233	0.5118	NA	FALSE	FALSE	FALSE	Mkou6I	0.0274874	0.754868	smoking	TRUE	reported	textfile	9	116670743	0.0299	4.00701e-10	742774	ieu-b-38	systolic blood pressure || id:ieu-b-38	TRUE	reported	igd	2	TRUE	NA
rs7045409	A	T	A	T	-0.1862	0.0312616	0.3669	NA	FALSE	TRUE	TRUE	Mkou6I	0.0299725	0.296944	smoking	TRUE	reported	textfile	9	95201540	0.0313	2.54501e-09	738983	ieu-b-38	systolic blood pressure || id:ieu-b-38	TRUE	reported	igd	2	FALSE	NA
rs708117	A	G	A	G	0.2874	0.0174921	0.5203	NA	FALSE	FALSE	FALSE	Mkou6I	0.0277861	0.529004	smoking	TRUE	reported	textfile	1	228199902	0.0302	1.58708e-21	731244	ieu-b-38	systolic blood pressure || id:ieu-b-38	TRUE	reported	igd	2	TRUE	NA
rs7093894	A	C	A	C	0.236	0.0113661	0.1512	NA	FALSE	FALSE	FALSE	Mkou6I	0.0453956	0.802295	smoking	TRUE	reported	textfile	10	124234880	0.0427	3.16097e-08	716911	ieu-b-38	systolic blood pressure || id:ieu-b-38	TRUE	reported	igd	2	TRUE	NA
rs7107356	G	A	G	A	0.4598	0.0326093	0.5041	NA	FALSE	FALSE	FALSE	Mkou6I	0.0280807	0.245533	smoking	TRUE	reported	textfile	11	47676170	0.0301	1.63005e-52	734142	ieu-b-38	systolic blood pressure || id:ieu-b-38	TRUE	reported	igd	2	TRUE	NA
rs7134440	T	C	T	C	0.4788	0.00897577	0.0822	NA	FALSE	FALSE	FALSE	Mkou6I	0.0483353	0.852681	smoking	TRUE	reported	textfile	12	53450097	0.0562	1.57906e-17	707769	ieu-b-38	systolic blood pressure || id:ieu-b-38	TRUE	reported	igd	2	TRUE	NA
rs7134677	T	C	T	C	-0.3851	-0.00840281	0.2978	NA	FALSE	FALSE	FALSE	Mkou6I	0.0283288	0.766759	smoking	TRUE	reported	textfile	12	54441498	0.0332	4.45554e-31	723813	ieu-b-38	systolic blood pressure || id:ieu-b-38	TRUE	reported	igd	2	TRUE	NA
rs7154723	A	G	A	G	0.253	0.0580788	0.385	NA	FALSE	FALSE	FALSE	Mkou6I	0.0286946	0.0429665	smoking	TRUE	reported	textfile	14	98590629	0.0309	2.72082e-16	738875	ieu-b-38	systolic blood pressure || id:ieu-b-38	TRUE	reported	igd	2	TRUE	NA
rs7186298	T	C	T	C	-0.2315	-0.00570427	0.4295	NA	FALSE	FALSE	FALSE	Mkou6I	0.02842	0.840923	smoking	TRUE	reported	textfile	16	21088031	0.0302	1.88191e-14	740616	ieu-b-38	systolic blood pressure || id:ieu-b-38	TRUE	reported	igd	2	TRUE	NA
rs7198817	A	C	A	C	-0.1824	0.0236765	0.6323	NA	FALSE	FALSE	FALSE	Mkou6I	0.0278558	0.395344	smoking	TRUE	reported	textfile	16	11945778	0.0313	5.99405e-09	727745	ieu-b-38	systolic blood pressure || id:ieu-b-38	TRUE	reported	igd	2	TRUE	NA
rs7211535	G	A	G	A	0.1779	0.0420778	0.5236	NA	FALSE	FALSE	FALSE	Mkou6I	0.0275821	0.127123	smoking	TRUE	reported	textfile	17	19922364	0.0304	4.61201e-09	725001	ieu-b-38	systolic blood pressure || id:ieu-b-38	TRUE	reported	igd	2	TRUE	NA
rs7213273	A	G	A	G	-0.4	-0.0315681	0.655	NA	FALSE	FALSE	FALSE	Mkou6I	0.0289269	0.275138	smoking	TRUE	reported	textfile	17	43155914	0.0315	6.24022e-37	744376	ieu-b-38	systolic blood pressure || id:ieu-b-38	TRUE	reported	igd	2	TRUE	NA
rs7236548	A	C	A	C	0.3431	0.0392184	0.1848	NA	FALSE	FALSE	FALSE	Mkou6I	0.0324672	0.227071	smoking	TRUE	reported	textfile	18	43097750	0.0388	8.51138e-19	737386	ieu-b-38	systolic blood pressure || id:ieu-b-38	TRUE	reported	igd	2	TRUE	NA
rs7255933	A	G	A	G	0.2306	0.000821906	0.2574	NA	FALSE	FALSE	FALSE	Mkou6I	0.0301612	0.97826	smoking	TRUE	reported	textfile	19	45766729	0.0345	2.44118e-11	735502	ieu-b-38	systolic blood pressure || id:ieu-b-38	TRUE	reported	igd	2	TRUE	NA
rs72683923	C	T	C	T	-0.9587	-0.098505	0.0212	NA	FALSE	FALSE	FALSE	Mkou6I	0.127685	0.440429	smoking	TRUE	reported	textfile	14	50735947	0.1101	3.08035e-18	680316	ieu-b-38	systolic blood pressure || id:ieu-b-38	TRUE	reported	igd	2	TRUE	NA
rs72719160	T	A	T	A	0.2243	0.00516301	0.3171	NA	FALSE	TRUE	TRUE	Mkou6I	0.0304811	0.865494	smoking	TRUE	reported	textfile	4	144051276	0.0324	4.33711e-12	733146	ieu-b-38	systolic blood pressure || id:ieu-b-38	TRUE	reported	igd	2	FALSE	NA
rs72742507	T	C	T	C	-0.2053	0.0505534	0.2999	NA	FALSE	FALSE	FALSE	Mkou6I	0.0296192	0.0878638	smoking	TRUE	reported	textfile	1	221265336	0.0328	3.80303e-10	732668	ieu-b-38	systolic blood pressure || id:ieu-b-38	TRUE	reported	igd	2	TRUE	NA
rs72847885	G	A	G	A	-0.2413	-0.0197814	0.337	NA	FALSE	FALSE	FALSE	Mkou6I	0.0291018	0.496675	smoking	TRUE	reported	textfile	2	86326717	0.0318	3.07893e-14	733726	ieu-b-38	systolic blood pressure || id:ieu-b-38	TRUE	reported	igd	2	TRUE	NA
rs72931748	G	A	G	A	-0.3967	0.0437854	0.0985	NA	FALSE	FALSE	FALSE	Mkou6I	0.0325375	0.178403	smoking	TRUE	reported	textfile	11	69825414	0.0529	6.4003e-14	711802	ieu-b-38	systolic blood pressure || id:ieu-b-38	TRUE	reported	igd	2	TRUE	NA
rs73046792	A	G	A	G	-0.3554	-0.0414466	0.1588	NA	FALSE	FALSE	FALSE	Mkou6I	0.0442076	0.348479	smoking	TRUE	reported	textfile	19	49605705	0.0426	7.23436e-17	699102	ieu-b-38	systolic blood pressure || id:ieu-b-38	TRUE	reported	igd	2	TRUE	NA
rs73049928	G	A	G	A	0.2382	0.0229673	0.1939	NA	FALSE	FALSE	FALSE	Mkou6I	0.0303282	0.448875	smoking	TRUE	reported	textfile	7	4669949	0.0392	1.19699e-09	703622	ieu-b-38	systolic blood pressure || id:ieu-b-38	TRUE	reported	igd	2	TRUE	NA
rs7306710	C	T	C	T	0.2429	0.0386269	0.519	NA	FALSE	FALSE	FALSE	Mkou6I	0.0276543	0.16248	smoking	TRUE	reported	textfile	12	66376091	0.0303	1.02494e-15	725756	ieu-b-38	systolic blood pressure || id:ieu-b-38	TRUE	reported	igd	2	TRUE	NA
rs73075659	G	A	G	A	-0.3962	-0.0409212	0.3346	NA	FALSE	FALSE	FALSE	Mkou6I	0.0328353	0.21267	smoking	TRUE	reported	textfile	12	20373541	0.0321	5.52077e-35	725385	ieu-b-38	systolic blood pressure || id:ieu-b-38	TRUE	reported	igd	2	TRUE	NA
rs7310615	G	C	G	C	-0.585	0.00114483	0.5184	NA	FALSE	TRUE	TRUE	Mkou6I	0.0280023	0.967389	smoking	TRUE	reported	textfile	12	111865049	0.0306	1.31795e-81	713788	ieu-b-38	systolic blood pressure || id:ieu-b-38	TRUE	reported	igd	2	FALSE	NA
rs7331680	T	G	T	G	0.4101	0.00416994	0.1491	NA	FALSE	FALSE	FALSE	Mkou6I	0.0385694	0.913904	smoking	TRUE	reported	textfile	13	115000650	0.0423	3.35197e-22	735814	ieu-b-38	systolic blood pressure || id:ieu-b-38	TRUE	reported	igd	2	TRUE	NA
rs73727605	A	G	A	G	0.3616	0.0510466	0.0663	NA	FALSE	FALSE	FALSE	Mkou6I	0.0667227	0.444238	smoking	TRUE	reported	textfile	7	149474622	0.0623	6.60404e-09	706794	ieu-b-38	systolic blood pressure || id:ieu-b-38	TRUE	reported	igd	2	TRUE	NA
rs73855810	A	G	A	G	0.2732	0.0613757	0.1406	NA	FALSE	FALSE	FALSE	Mkou6I	0.0417186	0.141241	smoking	TRUE	reported	textfile	4	148383424	0.0434	3.04299e-10	734503	ieu-b-38	systolic blood pressure || id:ieu-b-38	TRUE	reported	igd	2	TRUE	NA
rs7395791	A	G	A	G	-0.2162	-0.0366649	0.4419	NA	FALSE	FALSE	FALSE	Mkou6I	0.0275863	0.183815	smoking	TRUE	reported	textfile	11	69262916	0.0308	2.1928e-12	711956	ieu-b-38	systolic blood pressure || id:ieu-b-38	TRUE	reported	igd	2	TRUE	NA
rs74048190	C	T	C	T	0.4404	-0.0857845	0.0478	NA	FALSE	FALSE	FALSE	Mkou6I	0.0590817	0.146512	smoking	TRUE	reported	textfile	11	2114221	0.0757	6.07393e-09	652315	ieu-b-38	systolic blood pressure || id:ieu-b-38	TRUE	reported	igd	2	TRUE	NA
rs740746	A	G	A	G	0.4557	-0.00697308	0.7318	NA	FALSE	FALSE	FALSE	Mkou6I	0.0315561	0.825113	smoking	TRUE	reported	textfile	10	115792787	0.0342	1.42102e-40	725665	ieu-b-38	systolic blood pressure || id:ieu-b-38	TRUE	reported	igd	2	TRUE	NA
rs743395	T	C	T	C	0.2597	0.0221891	0.3834	NA	FALSE	FALSE	FALSE	Mkou6I	0.0280769	0.429355	smoking	TRUE	reported	textfile	3	37598382	0.0317	2.54976e-16	702469	ieu-b-38	systolic blood pressure || id:ieu-b-38	TRUE	reported	igd	2	TRUE	NA
rs7439567	T	C	T	C	0.2537	-0.0070379	0.4106	NA	FALSE	FALSE	FALSE	Mkou6I	0.0276208	0.798874	smoking	TRUE	reported	textfile	4	138464842	0.0309	2.30622e-16	723243	ieu-b-38	systolic blood pressure || id:ieu-b-38	TRUE	reported	igd	2	TRUE	NA
rs74538877	C	G	C	G	-0.3855	-0.0706828	0.0557	NA	FALSE	TRUE	TRUE	Mkou6I	0.0574141	0.218284	smoking	TRUE	reported	textfile	11	67976593	0.0707	4.96604e-08	645748	ieu-b-38	systolic blood pressure || id:ieu-b-38	TRUE	reported	igd	2	FALSE	NA
rs7463212	A	T	A	T	-0.2753	-0.0458851	0.5445	NA	FALSE	TRUE	TRUE	Mkou6I	0.0277684	0.0984487	smoking	TRUE	reported	textfile	8	143991858	0.0305	1.80593e-19	722704	ieu-b-38	systolic blood pressure || id:ieu-b-38	TRUE	reported	igd	2	FALSE	NA
rs7491248	A	G	A	G	0.2163	-0.067563	0.2239	NA	FALSE	FALSE	FALSE	Mkou6I	0.0394321	0.0866383	smoking	TRUE	reported	textfile	13	47180671	0.0362	2.37498e-09	731717	ieu-b-38	systolic blood pressure || id:ieu-b-38	TRUE	reported	igd	2	TRUE	NA
rs7493678	T	A	T	A	0.189	-0.0355981	0.3486	NA	FALSE	TRUE	TRUE	Mkou6I	0.0289199	0.218352	smoking	TRUE	reported	textfile	14	39400917	0.0316	2.30802e-09	735981	ieu-b-38	systolic blood pressure || id:ieu-b-38	TRUE	reported	igd	2	FALSE	NA
rs75016974	T	C	T	C	-0.2513	-0.035952	0.1423	NA	FALSE	FALSE	FALSE	Mkou6I	0.0406265	0.37619	smoking	TRUE	reported	textfile	14	100197940	0.0439	1.04701e-08	713861	ieu-b-38	systolic blood pressure || id:ieu-b-38	TRUE	reported	igd	2	TRUE	NA
rs7514579	C	A	C	A	-0.2243	0.0478532	0.2288	NA	FALSE	FALSE	FALSE	Mkou6I	0.0335347	0.153586	smoking	TRUE	reported	textfile	1	94051350	0.0361	5.45205e-10	721977	ieu-b-38	systolic blood pressure || id:ieu-b-38	TRUE	reported	igd	2	TRUE	NA
rs75461554	T	C	T	C	-0.3016	0.00599623	0.2007	NA	FALSE	FALSE	FALSE	Mkou6I	0.0338341	0.859332	smoking	TRUE	reported	textfile	1	15810172	0.0377	1.17788e-15	728076	ieu-b-38	systolic blood pressure || id:ieu-b-38	TRUE	reported	igd	2	TRUE	NA
rs7555285	C	G	C	G	0.2294	-0.0261455	0.8011	NA	FALSE	TRUE	TRUE	Mkou6I	0.0322408	0.417398	smoking	TRUE	reported	textfile	1	209970355	0.0376	1.054e-09	737282	ieu-b-38	systolic blood pressure || id:ieu-b-38	TRUE	reported	igd	2	FALSE	NA
rs75672964	T	C	T	C	0.5885	-0.0943925	0.0418	NA	FALSE	FALSE	FALSE	Mkou6I	0.0519087	0.0689986	smoking	TRUE	reported	textfile	7	131321010	0.0839	2.34801e-12	623396	ieu-b-38	systolic blood pressure || id:ieu-b-38	TRUE	reported	igd	2	TRUE	NA
rs75961402	A	G	A	G	0.2659	0.0760405	0.1534	NA	FALSE	FALSE	FALSE	Mkou6I	0.0413908	0.0661896	smoking	TRUE	reported	textfile	13	56398286	0.0418	1.945e-10	737566	ieu-b-38	systolic blood pressure || id:ieu-b-38	TRUE	reported	igd	2	TRUE	NA
rs7615099	G	A	G	A	-0.1891	-0.0231944	0.3325	NA	FALSE	FALSE	FALSE	Mkou6I	0.0294254	0.430552	smoking	TRUE	reported	textfile	3	53143901	0.0321	3.90301e-09	728368	ieu-b-38	systolic blood pressure || id:ieu-b-38	TRUE	reported	igd	2	TRUE	NA
rs7618284	C	G	C	G	-0.1891	0.00319634	0.3394	NA	FALSE	TRUE	TRUE	Mkou6I	0.0324496	0.921534	smoking	TRUE	reported	textfile	3	66422246	0.0331	1.10101e-08	678784	ieu-b-38	systolic blood pressure || id:ieu-b-38	TRUE	reported	igd	2	FALSE	NA
rs76443575	C	G	C	G	-0.5233	0.00618773	0.0359	NA	FALSE	TRUE	TRUE	Mkou6I	0.0698394	0.9294	smoking	TRUE	reported	textfile	5	96211594	0.0816	1.40101e-10	728750	ieu-b-38	systolic blood pressure || id:ieu-b-38	TRUE	reported	igd	2	FALSE	NA
rs76452347	T	C	T	C	-0.2974	-0.0455842	0.205	NA	FALSE	FALSE	FALSE	Mkou6I	0.0362861	0.209027	smoking	TRUE	reported	textfile	9	35906471	0.0397	7.12853e-14	650429	ieu-b-38	systolic blood pressure || id:ieu-b-38	TRUE	reported	igd	2	TRUE	NA
rs76719272	T	C	T	C	-0.2738	-0.0410092	0.1312	NA	FALSE	FALSE	FALSE	Mkou6I	0.0406234	0.312736	smoking	TRUE	reported	textfile	1	156129796	0.0461	2.97002e-09	690700	ieu-b-38	systolic blood pressure || id:ieu-b-38	TRUE	reported	igd	2	TRUE	NA
rs7683728	T	C	T	C	-0.3654	0.0853628	0.5312	NA	FALSE	FALSE	FALSE	Mkou6I	0.0279745	0.0022774	smoking	TRUE	reported	textfile	4	156402654	0.0304	2.43108e-33	725395	ieu-b-38	systolic blood pressure || id:ieu-b-38	TRUE	reported	igd	2	TRUE	NA
rs7703560	G	A	G	A	0.2246	-0.000184713	0.2998	NA	FALSE	FALSE	FALSE	Mkou6I	0.0308157	0.995217	smoking	TRUE	reported	textfile	5	67678506	0.0333	1.51217e-11	714892	ieu-b-38	systolic blood pressure || id:ieu-b-38	TRUE	reported	igd	2	TRUE	NA
rs7722243	A	G	A	G	-0.2048	0.0241282	0.5043	NA	FALSE	FALSE	FALSE	Mkou6I	0.0275759	0.381588	smoking	TRUE	reported	textfile	5	50818437	0.0302	1.21004e-11	728087	ieu-b-38	systolic blood pressure || id:ieu-b-38	TRUE	reported	igd	2	TRUE	NA
rs7725413	T	C	T	C	-0.1985	-0.0223361	0.7699	NA	FALSE	FALSE	FALSE	Mkou6I	0.0324676	0.491484	smoking	TRUE	reported	textfile	5	15695987	0.0359	3.07199e-08	729285	ieu-b-38	systolic blood pressure || id:ieu-b-38	TRUE	reported	igd	2	TRUE	NA
rs77375686	G	A	G	A	0.3467	-0.10728	0.1117	NA	FALSE	FALSE	FALSE	Mkou6I	0.0490058	0.0285871	smoking	TRUE	reported	textfile	8	26043622	0.0485	8.37722e-13	725838	ieu-b-38	systolic blood pressure || id:ieu-b-38	TRUE	reported	igd	2	TRUE	NA
rs7744902	A	G	A	G	-0.4088	-0.0256122	0.0766	NA	FALSE	FALSE	FALSE	Mkou6I	0.0532121	0.630288	smoking	TRUE	reported	textfile	6	166176722	0.0593	5.63767e-12	677837	ieu-b-38	systolic blood pressure || id:ieu-b-38	TRUE	reported	igd	2	TRUE	NA
rs7763558	A	G	A	G	0.3363	0.0105732	0.3241	NA	FALSE	FALSE	FALSE	Mkou6I	0.0299094	0.723707	smoking	TRUE	reported	textfile	6	43349215	0.0321	1.17004e-25	736355	ieu-b-38	systolic blood pressure || id:ieu-b-38	TRUE	reported	igd	2	TRUE	NA
rs7765526	G	A	G	A	-0.201	0.00322415	0.5367	NA	FALSE	FALSE	FALSE	Mkou6I	0.027634	0.907119	smoking	TRUE	reported	textfile	6	147713764	0.0307	5.88166e-11	711993	ieu-b-38	systolic blood pressure || id:ieu-b-38	TRUE	reported	igd	2	TRUE	NA
rs778124	A	G	A	G	0.2965	-0.00699341	0.3736	NA	FALSE	FALSE	FALSE	Mkou6I	0.0294734	0.812441	smoking	TRUE	reported	textfile	1	56606206	0.0311	1.45011e-21	734180	ieu-b-38	systolic blood pressure || id:ieu-b-38	TRUE	reported	igd	2	TRUE	NA
rs77924615	A	G	A	G	-0.4081	0.0831634	0.1986	NA	FALSE	FALSE	FALSE	Mkou6I	0.0333509	0.0126459	smoking	TRUE	reported	textfile	16	20392332	0.039	1.12305e-25	696416	ieu-b-38	systolic blood pressure || id:ieu-b-38	TRUE	reported	igd	2	TRUE	NA
rs7796	G	C	G	C	-0.3385	0.0245129	0.4886	NA	FALSE	TRUE	TRUE	Mkou6I	0.0276836	0.375905	smoking	TRUE	reported	textfile	1	1684169	0.0314	4.99689e-27	679432	ieu-b-38	systolic blood pressure || id:ieu-b-38	TRUE	reported	igd	2	FALSE	NA
rs7821832	G	T	G	T	-0.4222	0.0179713	0.2553	NA	FALSE	FALSE	FALSE	Mkou6I	0.0299951	0.549079	smoking	TRUE	reported	textfile	8	25889446	0.0348	6.67421e-34	723315	ieu-b-38	systolic blood pressure || id:ieu-b-38	TRUE	reported	igd	2	TRUE	NA
rs7844887	A	G	A	G	0.2662	0.0143197	0.2208	NA	FALSE	FALSE	FALSE	Mkou6I	0.0321834	0.656363	smoking	TRUE	reported	textfile	8	23402482	0.0363	2.40381e-13	733632	ieu-b-38	systolic blood pressure || id:ieu-b-38	TRUE	reported	igd	2	TRUE	NA
rs78474310	G	A	G	A	0.4699	0.133826	0.0448	NA	FALSE	FALSE	FALSE	Mkou6I	0.0688333	0.0518704	smoking	TRUE	reported	textfile	13	73826901	0.0734	1.51199e-10	732321	ieu-b-38	systolic blood pressure || id:ieu-b-38	TRUE	reported	igd	2	TRUE	NA
rs78648104	C	T	C	T	0.4287	-0.0306771	0.0925	NA	FALSE	FALSE	FALSE	Mkou6I	0.0371351	0.408751	smoking	TRUE	reported	textfile	6	50683009	0.0541	2.36483e-15	707070	ieu-b-38	systolic blood pressure || id:ieu-b-38	TRUE	reported	igd	2	TRUE	NA
rs786923	T	C	T	C	-0.3082	-0.0427886	0.6239	NA	FALSE	FALSE	FALSE	Mkou6I	0.0302609	0.157365	smoking	TRUE	reported	textfile	1	89242954	0.031	2.82488e-23	734142	ieu-b-38	systolic blood pressure || id:ieu-b-38	TRUE	reported	igd	2	TRUE	NA
rs78998485	G	C	G	C	0.2449	0.00487054	0.2557	NA	FALSE	TRUE	TRUE	Mkou6I	0.0296664	0.869592	smoking	TRUE	reported	textfile	12	434755	0.0346	1.47911e-12	732650	ieu-b-38	systolic blood pressure || id:ieu-b-38	TRUE	reported	igd	2	FALSE	NA
rs79069610	C	T	C	T	0.4005	0.036055	0.05	NA	FALSE	FALSE	FALSE	Mkou6I	0.086357	0.676306	smoking	TRUE	reported	textfile	8	105921209	0.0727	3.67799e-08	676202	ieu-b-38	systolic blood pressure || id:ieu-b-38	TRUE	reported	igd	2	TRUE	NA
rs7926110	G	T	G	T	-0.2603	-0.0236089	0.3267	NA	FALSE	FALSE	FALSE	Mkou6I	0.032279	0.464535	smoking	TRUE	reported	textfile	11	107086143	0.0321	5.71084e-16	733718	ieu-b-38	systolic blood pressure || id:ieu-b-38	TRUE	reported	igd	2	TRUE	NA
rs79384779	T	C	T	C	0.3179	0.0499992	0.1512	NA	FALSE	FALSE	FALSE	Mkou6I	0.0349725	0.152811	smoking	TRUE	reported	textfile	20	31214944	0.0428	1.07696e-13	715824	ieu-b-38	systolic blood pressure || id:ieu-b-38	TRUE	reported	igd	2	TRUE	NA
rs79539362	C	T	C	T	-0.4003	0.0707783	0.1008	NA	FALSE	FALSE	FALSE	Mkou6I	0.0487594	0.146617	smoking	TRUE	reported	textfile	3	154680449	0.0504	2.08689e-15	729915	ieu-b-38	systolic blood pressure || id:ieu-b-38	TRUE	reported	igd	2	TRUE	NA
rs7963801	C	T	C	T	0.2362	0.0105819	0.5779	NA	FALSE	FALSE	FALSE	Mkou6I	0.0279706	0.705191	smoking	TRUE	reported	textfile	12	79685226	0.0311	2.87276e-14	709837	ieu-b-38	systolic blood pressure || id:ieu-b-38	TRUE	reported	igd	2	TRUE	NA
rs7980644	G	A	G	A	-0.2641	0.0260617	0.8334	NA	FALSE	FALSE	FALSE	Mkou6I	0.0377516	0.489976	smoking	TRUE	reported	textfile	12	79959658	0.0404	6.29651e-11	735080	ieu-b-38	systolic blood pressure || id:ieu-b-38	TRUE	reported	igd	2	TRUE	NA
rs79930761	T	C	T	C	-0.4688	-0.0924387	0.0872	NA	FALSE	FALSE	FALSE	Mkou6I	0.0636296	0.146289	smoking	TRUE	reported	textfile	17	7815712	0.0559	4.89892e-17	677047	ieu-b-38	systolic blood pressure || id:ieu-b-38	TRUE	reported	igd	2	TRUE	NA
rs8003103	A	G	A	G	-0.1755	0.0228117	0.3447	NA	FALSE	FALSE	FALSE	Mkou6I	0.0295812	0.440616	smoking	TRUE	reported	textfile	14	71451265	0.0319	3.59898e-08	726608	ieu-b-38	systolic blood pressure || id:ieu-b-38	TRUE	reported	igd	2	TRUE	NA
rs8030856	G	C	G	C	0.1764	0.0385142	0.3953	NA	FALSE	TRUE	TRUE	Mkou6I	0.0277252	0.16479	smoking	TRUE	reported	textfile	15	40314967	0.031	1.21199e-08	727910	ieu-b-38	systolic blood pressure || id:ieu-b-38	TRUE	reported	igd	2	FALSE	NA
rs8044992	C	T	C	T	-0.2138	-0.0254373	0.2877	NA	FALSE	FALSE	FALSE	Mkou6I	0.0315287	0.419783	smoking	TRUE	reported	textfile	16	24811207	0.0331	1.068e-10	740471	ieu-b-38	systolic blood pressure || id:ieu-b-38	TRUE	reported	igd	2	TRUE	NA
rs8054587	C	T	C	T	-0.1665	-0.00430054	0.4728	NA	FALSE	FALSE	FALSE	Mkou6I	0.0290615	0.882358	smoking	TRUE	reported	textfile	16	86170044	0.0302	3.41099e-08	736175	ieu-b-38	systolic blood pressure || id:ieu-b-38	TRUE	reported	igd	2	TRUE	NA
rs8079811	G	C	G	C	0.2101	0.009411	0.6521	NA	FALSE	TRUE	TRUE	Mkou6I	0.0276857	0.733914	smoking	TRUE	reported	textfile	17	1371473	0.0325	1.02601e-10	704895	ieu-b-38	systolic blood pressure || id:ieu-b-38	TRUE	reported	igd	2	FALSE	NA
rs8113613	T	C	T	C	-0.2334	0.0256795	0.1813	NA	FALSE	FALSE	FALSE	Mkou6I	0.039064	0.510944	smoking	TRUE	reported	textfile	19	10350649	0.0398	4.58701e-09	718262	ieu-b-38	systolic blood pressure || id:ieu-b-38	TRUE	reported	igd	2	TRUE	NA
rs8125763	A	C	A	C	0.1761	0.030811	0.4717	NA	FALSE	FALSE	FALSE	Mkou6I	0.0275606	0.263594	smoking	TRUE	reported	textfile	20	17883531	0.0301	4.84295e-09	738885	ieu-b-38	systolic blood pressure || id:ieu-b-38	TRUE	reported	igd	2	TRUE	NA
rs8142376	T	C	T	C	0.1676	0.0442966	0.491	NA	FALSE	FALSE	FALSE	Mkou6I	0.0275185	0.107463	smoking	TRUE	reported	textfile	22	32001037	0.03	2.19498e-08	744681	ieu-b-38	systolic blood pressure || id:ieu-b-38	TRUE	reported	igd	2	TRUE	NA
rs8180684	T	C	T	C	0.2134	-0.0206481	0.2896	NA	FALSE	FALSE	FALSE	Mkou6I	0.030252	0.494898	smoking	TRUE	reported	textfile	6	143200936	0.0335	1.79999e-10	724093	ieu-b-38	systolic blood pressure || id:ieu-b-38	TRUE	reported	igd	2	TRUE	NA
rs848445	C	T	C	T	0.2025	-0.0256099	0.7149	NA	FALSE	FALSE	FALSE	Mkou6I	0.0315563	0.417043	smoking	TRUE	reported	textfile	7	77572461	0.0339	2.28402e-09	714845	ieu-b-38	systolic blood pressure || id:ieu-b-38	TRUE	reported	igd	2	TRUE	NA
rs869396	A	C	A	C	-0.2115	0.00726488	0.4659	NA	FALSE	FALSE	FALSE	Mkou6I	0.02784	0.794131	smoking	TRUE	reported	textfile	4	169688000	0.0305	4.12382e-12	717605	ieu-b-38	systolic blood pressure || id:ieu-b-38	TRUE	reported	igd	2	TRUE	NA
rs871004	A	G	A	G	0.2336	-0.00684763	0.3481	NA	FALSE	FALSE	FALSE	Mkou6I	0.0277013	0.804757	smoking	TRUE	reported	textfile	11	28512458	0.0317	1.64816e-13	732193	ieu-b-38	systolic blood pressure || id:ieu-b-38	TRUE	reported	igd	2	TRUE	NA
rs8904	A	G	A	G	0.3061	-0.0438208	0.3678	NA	FALSE	FALSE	FALSE	Mkou6I	0.0281575	0.119642	smoking	TRUE	reported	textfile	14	35871217	0.0314	1.71317e-22	728260	ieu-b-38	systolic blood pressure || id:ieu-b-38	TRUE	reported	igd	2	TRUE	NA
rs908951	T	C	T	C	-0.2261	0.0337254	0.4378	NA	FALSE	FALSE	FALSE	Mkou6I	0.02817	0.231225	smoking	TRUE	reported	textfile	16	89697625	0.0315	7.1351e-13	687389	ieu-b-38	systolic blood pressure || id:ieu-b-38	TRUE	reported	igd	2	TRUE	NA
rs927315	T	C	T	C	0.1689	-0.00430204	0.4713	NA	FALSE	FALSE	FALSE	Mkou6I	0.0278692	0.877322	smoking	TRUE	reported	textfile	9	4117713	0.0303	2.43798e-08	725247	ieu-b-38	systolic blood pressure || id:ieu-b-38	TRUE	reported	igd	2	TRUE	NA
rs9285476	G	C	G	C	-0.1844	-0.0119702	0.2929	NA	FALSE	TRUE	TRUE	Mkou6I	0.0327477	0.714717	smoking	TRUE	reported	textfile	6	134159976	0.0333	3.07298e-08	726210	ieu-b-38	systolic blood pressure || id:ieu-b-38	TRUE	reported	igd	2	FALSE	NA
rs9302885	G	A	G	A	-0.2242	0.0169455	0.5548	NA	FALSE	FALSE	FALSE	Mkou6I	0.0283822	0.550477	smoking	TRUE	reported	textfile	17	76799898	0.0302	1.03395e-13	740373	ieu-b-38	systolic blood pressure || id:ieu-b-38	TRUE	reported	igd	2	TRUE	NA
rs9327297	G	C	G	C	-0.2747	-0.0490893	0.3324	NA	FALSE	TRUE	TRUE	Mkou6I	0.0294994	0.096097	smoking	TRUE	reported	textfile	5	122835051	0.0319	8.06678e-18	734819	ieu-b-38	systolic blood pressure || id:ieu-b-38	TRUE	reported	igd	2	FALSE	NA
rs9349379	G	A	G	A	-0.2664	0.0391601	0.407	NA	FALSE	FALSE	FALSE	Mkou6I	0.0276735	0.157047	smoking	TRUE	reported	textfile	6	12903957	0.0312	1.30707e-17	714669	ieu-b-38	systolic blood pressure || id:ieu-b-38	TRUE	reported	igd	2	TRUE	NA
rs9361836	T	C	T	C	0.2196	0.0046101	0.3172	NA	FALSE	FALSE	FALSE	Mkou6I	0.0291165	0.874195	smoking	TRUE	reported	textfile	6	82235408	0.0324	1.24796e-11	733454	ieu-b-38	systolic blood pressure || id:ieu-b-38	TRUE	reported	igd	2	TRUE	NA
rs9368222	A	C	A	C	0.2281	0.0251839	0.2688	NA	FALSE	FALSE	FALSE	Mkou6I	0.0294669	0.392743	smoking	TRUE	reported	textfile	6	20686996	0.0339	1.83696e-11	736095	ieu-b-38	systolic blood pressure || id:ieu-b-38	TRUE	reported	igd	2	TRUE	NA
rs9401913	A	G	A	G	0.5202	0.0344622	0.4387	NA	FALSE	FALSE	FALSE	Mkou6I	0.0276093	0.211954	smoking	TRUE	reported	textfile	6	127159982	0.0305	3.65595e-65	728094	ieu-b-38	systolic blood pressure || id:ieu-b-38	TRUE	reported	igd	2	TRUE	NA
rs9486916	T	C	T	C	0.2657	0.0101002	0.1979	NA	FALSE	FALSE	FALSE	Mkou6I	0.0330513	0.759917	smoking	TRUE	reported	textfile	6	109013930	0.0385	5.41876e-12	705662	ieu-b-38	systolic blood pressure || id:ieu-b-38	TRUE	reported	igd	2	TRUE	NA
rs9507885	T	C	T	C	-0.3208	-0.128448	0.0953	NA	FALSE	FALSE	FALSE	Mkou6I	0.0457104	0.0049537	smoking	TRUE	reported	textfile	13	27951090	0.0542	3.23303e-09	665132	ieu-b-38	systolic blood pressure || id:ieu-b-38	TRUE	reported	igd	2	TRUE	NA
rs9508495	T	C	T	C	-0.3557	0.0456733	0.7565	NA	FALSE	FALSE	FALSE	Mkou6I	0.0286925	0.111425	smoking	TRUE	reported	textfile	13	30146201	0.0353	6.34308e-24	729441	ieu-b-38	systolic blood pressure || id:ieu-b-38	TRUE	reported	igd	2	TRUE	NA
rs9526707	A	G	A	G	-0.2039	0.0100664	0.3216	NA	FALSE	FALSE	FALSE	Mkou6I	0.0293863	0.731934	smoking	TRUE	reported	textfile	13	51489186	0.0323	2.76802e-10	732548	ieu-b-38	systolic blood pressure || id:ieu-b-38	TRUE	reported	igd	2	TRUE	NA
rs9549627	A	G	A	G	0.2846	-0.0617509	0.1175	NA	FALSE	FALSE	FALSE	Mkou6I	0.0436098	0.156779	smoking	TRUE	reported	textfile	13	113652369	0.05	1.24899e-08	653936	ieu-b-38	systolic blood pressure || id:ieu-b-38	TRUE	reported	igd	2	TRUE	NA
rs961764	G	C	A	C	0.1909	-0.131328	0.5746	NA	TRUE	TRUE	TRUE	Mkou6I	0.619073	0.832001	smoking	TRUE	reported	textfile	6	117522156	0.0305	3.74498e-10	734808	ieu-b-38	systolic blood pressure || id:ieu-b-38	TRUE	reported	igd	2	FALSE	NA
rs9848170	C	G	C	G	0.3231	0.0489347	0.597	NA	FALSE	TRUE	TRUE	Mkou6I	0.027499	0.0751554	smoking	TRUE	reported	textfile	3	11495983	0.0307	7.00971e-26	733326	ieu-b-38	systolic blood pressure || id:ieu-b-38	TRUE	reported	igd	2	FALSE	NA
rs9857362	C	A	C	A	-0.1727	-0.0398226	0.4709	NA	FALSE	FALSE	FALSE	Mkou6I	0.0274784	0.147273	smoking	TRUE	reported	textfile	3	74710462	0.0306	1.62301e-08	713964	ieu-b-38	systolic blood pressure || id:ieu-b-38	TRUE	reported	igd	2	TRUE	NA
rs9869437	A	C	A	C	-0.2001	-0.0129735	0.3523	NA	FALSE	FALSE	FALSE	Mkou6I	0.0293285	0.658235	smoking	TRUE	reported	textfile	3	196228360	0.0318	3.223e-10	718706	ieu-b-38	systolic blood pressure || id:ieu-b-38	TRUE	reported	igd	2	TRUE	NA
rs9876694	T	C	T	C	0.4713	-0.0764187	0.0584	NA	FALSE	FALSE	FALSE	Mkou6I	0.0636313	0.229766	smoking	TRUE	reported	textfile	3	141152017	0.0651	4.64301e-13	718960	ieu-b-38	systolic blood pressure || id:ieu-b-38	TRUE	reported	igd	2	TRUE	NA
rs9880098	A	G	A	G	0.3081	0.0582188	0.3946	NA	FALSE	FALSE	FALSE	Mkou6I	0.0275972	0.0348939	smoking	TRUE	reported	textfile	3	133949366	0.0308	1.59294e-23	734619	ieu-b-38	systolic blood pressure || id:ieu-b-38	TRUE	reported	igd	2	TRUE	NA
rs9886665	C	T	C	T	-0.2048	0.0159291	0.7329	NA	FALSE	FALSE	FALSE	Mkou6I	0.030113	0.596821	smoking	TRUE	reported	textfile	9	22942770	0.0343	2.47201e-09	719547	ieu-b-38	systolic blood pressure || id:ieu-b-38	TRUE	reported	igd	2	TRUE	NA
rs9897429	A	G	A	G	0.2645	0.0374166	0.52	NA	FALSE	FALSE	FALSE	Mkou6I	0.0276462	0.175926	smoking	TRUE	reported	textfile	17	47518378	0.0319	1.18905e-16	661212	ieu-b-38	systolic blood pressure || id:ieu-b-38	TRUE	reported	igd	2	TRUE	NA
rs9899540	T	A	T	A	-0.2011	-0.0127398	0.6001	NA	FALSE	TRUE	TRUE	Mkou6I	0.0286425	0.656475	smoking	TRUE	reported	textfile	17	30777924	0.0316	1.865e-10	701317	ieu-b-38	systolic blood pressure || id:ieu-b-38	TRUE	reported	igd	2	FALSE	NA
rs9918876	A	C	A	C	-0.2975	-0.0248365	0.1037	NA	FALSE	FALSE	FALSE	Mkou6I	0.039055	0.524818	smoking	TRUE	reported	textfile	8	77681097	0.0498	2.28402e-09	727604	ieu-b-38	systolic blood pressure || id:ieu-b-38	TRUE	reported	igd	2	TRUE	NA
rs10048404	T	C	T	C	-0.1096	-0.0016	0.3694	NA	FALSE	FALSE	FALSE	Kv6Dou	0.0042	0.7032	bmi	TRUE	reported	textfile	18	54578482	0.0183	2.00498e-09	727764	ieu-b-39	diastolic blood pressure || id:ieu-b-39	TRUE	reported	igd	2	TRUE	NA
rs10062049	T	C	T	C	0.2208	-0.0075	0.1359	NA	FALSE	FALSE	FALSE	Kv6Dou	0.0053	0.157	bmi	TRUE	reported	textfile	5	61553881	0.0255	4.49573e-18	736850	ieu-b-39	diastolic blood pressure || id:ieu-b-39	TRUE	reported	igd	2	TRUE	NA
rs1006545	T	G	T	G	0.3633	-0.0176	0.8875	NA	FALSE	FALSE	FALSE	Kv6Dou	0.006	0.003353	bmi	TRUE	reported	textfile	10	102553647	0.0275	7.96343e-40	749387	ieu-b-39	diastolic blood pressure || id:ieu-b-39	TRUE	reported	igd	2	TRUE	NA
rs10069690	T	C	T	C	0.1615	0.0022	0.2581	NA	FALSE	FALSE	FALSE	Kv6Dou	0.0065	0.735	bmi	TRUE	reported	textfile	5	1279790	0.021	1.41808e-14	673539	ieu-b-39	diastolic blood pressure || id:ieu-b-39	TRUE	reported	igd	2	TRUE	NA
rs10087280	G	A	G	A	-0.1381	0.0035	0.1683	NA	FALSE	FALSE	FALSE	Kv6Dou	0.0048	0.4659	bmi	TRUE	reported	textfile	8	49391836	0.0232	2.53799e-09	753232	ieu-b-39	diastolic blood pressure || id:ieu-b-39	TRUE	reported	igd	2	TRUE	NA
rs10279432	A	C	A	C	0.1178	0.0004	0.6234	NA	FALSE	FALSE	FALSE	Kv6Dou	0.0039	0.9183	bmi	TRUE	reported	textfile	7	7279010	0.018	5.73456e-11	741646	ieu-b-39	diastolic blood pressure || id:ieu-b-39	TRUE	reported	igd	2	TRUE	NA
rs1035673	C	T	C	T	-0.1625	0.0087	0.6032	NA	FALSE	FALSE	FALSE	Kv6Dou	0.0037	0.01871	bmi	TRUE	reported	textfile	2	218675533	0.0176	2.99502e-20	752098	ieu-b-39	diastolic blood pressure || id:ieu-b-39	TRUE	reported	igd	2	TRUE	NA
rs1039897	A	G	A	G	-0.1085	0.0119	0.6503	NA	FALSE	FALSE	FALSE	Kv6Dou	0.004	0.00293	bmi	TRUE	reported	textfile	2	220337196	0.0183	3.264e-09	735060	ieu-b-39	diastolic blood pressure || id:ieu-b-39	TRUE	reported	igd	2	TRUE	NA
rs1044608	G	C	G	C	0.2018	0.0044	0.0767	NA	FALSE	TRUE	TRUE	Kv6Dou	0.0108	0.6837	bmi	TRUE	reported	textfile	7	150502016	0.0339	2.76299e-09	706706	ieu-b-39	diastolic blood pressure || id:ieu-b-39	TRUE	reported	igd	2	FALSE	NA
rs1044822	T	C	T	C	-0.1334	-0.0091	0.1488	NA	FALSE	FALSE	FALSE	Kv6Dou	0.0052	0.08012	bmi	TRUE	reported	textfile	2	230629138	0.0243	4.13504e-08	750416	ieu-b-39	diastolic blood pressure || id:ieu-b-39	TRUE	reported	igd	2	TRUE	NA
rs10490923	A	G	A	G	0.1533	-0.0004	0.1257	NA	FALSE	FALSE	FALSE	Kv6Dou	0.0057	0.9441	bmi	TRUE	reported	textfile	10	124214251	0.0262	5.021e-09	753076	ieu-b-39	diastolic blood pressure || id:ieu-b-39	TRUE	reported	igd	2	TRUE	NA
rs10491713	T	G	T	G	-0.1219	0.0035	0.1977	NA	FALSE	FALSE	FALSE	Kv6Dou	0.0046	0.4467	bmi	TRUE	reported	textfile	9	2506236	0.0217	2.04602e-08	752639	ieu-b-39	diastolic blood pressure || id:ieu-b-39	TRUE	reported	igd	2	TRUE	NA
rs1049212	G	A	G	A	0.1788	-0.0121	0.5694	NA	FALSE	FALSE	FALSE	Kv6Dou	0.0036	0.0007763	bmi	TRUE	reported	textfile	16	4932929	0.0175	1.29808e-24	753142	ieu-b-39	diastolic blood pressure || id:ieu-b-39	TRUE	reported	igd	2	TRUE	NA
rs10493408	A	C	A	C	0.1584	0.0071	0.1331	NA	FALSE	FALSE	FALSE	Kv6Dou	0.0053	0.1804	bmi	TRUE	reported	textfile	1	66992054	0.0255	5.09202e-10	748257	ieu-b-39	diastolic blood pressure || id:ieu-b-39	TRUE	reported	igd	2	TRUE	NA
rs10500932	A	G	A	G	0.2784	0.0092	0.0743	NA	FALSE	FALSE	FALSE	Kv6Dou	0.0067	0.1697	bmi	TRUE	reported	textfile	11	22501446	0.0333	5.79162e-17	745421	ieu-b-39	diastolic blood pressure || id:ieu-b-39	TRUE	reported	igd	2	TRUE	NA
rs10759697	A	G	A	G	0.1308	-0.0022	0.4906	NA	FALSE	FALSE	FALSE	Kv6Dou	0.0036	0.5411	bmi	TRUE	reported	textfile	9	117172307	0.0173	3.93459e-14	753578	ieu-b-39	diastolic blood pressure || id:ieu-b-39	TRUE	reported	igd	2	TRUE	NA
rs10838702	T	G	T	G	0.2375	-0.0131	0.3875	NA	FALSE	FALSE	FALSE	Kv6Dou	0.003	1.219e-05	bmi	TRUE	reported	textfile	11	47410888	0.0178	1.26503e-40	749880	ieu-b-39	diastolic blood pressure || id:ieu-b-39	TRUE	reported	igd	2	TRUE	NA
rs10873612	T	C	T	C	-0.1096	0.0004	0.5961	NA	FALSE	FALSE	FALSE	Kv6Dou	0.0032	0.9081	bmi	TRUE	reported	textfile	15	26105602	0.0179	9.50605e-10	731976	ieu-b-39	diastolic blood pressure || id:ieu-b-39	TRUE	reported	igd	2	TRUE	NA
rs11021221	A	T	A	T	-0.1877	0.0046	0.1668	NA	FALSE	TRUE	TRUE	Kv6Dou	0.0052	0.3764	bmi	TRUE	reported	textfile	11	95308854	0.0233	6.93107e-16	747649	ieu-b-39	diastolic blood pressure || id:ieu-b-39	TRUE	reported	igd	2	FALSE	NA
rs11070245	G	T	G	T	0.1287	-0.0008	0.5321	NA	FALSE	FALSE	FALSE	Kv6Dou	0.0037	0.8288	bmi	TRUE	reported	textfile	15	40317792	0.0174	1.57109e-13	742988	ieu-b-39	diastolic blood pressure || id:ieu-b-39	TRUE	reported	igd	2	TRUE	NA
rs11108209	C	T	C	T	0.1901	-0.0005	0.0932	NA	FALSE	FALSE	FALSE	Kv6Dou	0.0065	0.9387	bmi	TRUE	reported	textfile	12	96109855	0.03	2.39999e-10	740761	ieu-b-39	diastolic blood pressure || id:ieu-b-39	TRUE	reported	igd	2	TRUE	NA
rs11112548	T	A	T	A	-0.2742	-0.0023	0.0444	NA	FALSE	TRUE	TRUE	Kv6Dou	0.0106	0.8282	bmi	TRUE	reported	textfile	12	105871914	0.0443	5.80203e-10	687352	ieu-b-39	diastolic blood pressure || id:ieu-b-39	TRUE	reported	igd	2	FALSE	NA
rs11130602	A	G	A	G	0.1467	0.0018	0.4427	NA	FALSE	FALSE	FALSE	Kv6Dou	0.0037	0.6266	bmi	TRUE	reported	textfile	3	57947168	0.0175	4.2658e-17	745800	ieu-b-39	diastolic blood pressure || id:ieu-b-39	TRUE	reported	igd	2	TRUE	NA
rs11153730	C	T	C	T	-0.1551	0.0059	0.4906	NA	FALSE	FALSE	FALSE	Kv6Dou	0.0029	0.04457	bmi	TRUE	reported	textfile	6	118667522	0.0173	2.56803e-19	753921	ieu-b-39	diastolic blood pressure || id:ieu-b-39	TRUE	reported	igd	2	TRUE	NA
rs11191580	C	T	C	T	-0.5071	0.0309	0.0821	NA	FALSE	FALSE	FALSE	Kv6Dou	0.0052	2.592e-09	bmi	TRUE	reported	textfile	10	104906211	0.0316	6.63285e-58	755231	ieu-b-39	diastolic blood pressure || id:ieu-b-39	TRUE	reported	igd	2	TRUE	NA
rs11231693	A	G	A	G	0.2223	-0.024	0.0574	NA	FALSE	FALSE	FALSE	Kv6Dou	0.0062	0.0001112	bmi	TRUE	reported	textfile	11	63862612	0.0378	4.02096e-09	730887	ieu-b-39	diastolic blood pressure || id:ieu-b-39	TRUE	reported	igd	2	TRUE	NA
rs11245631	T	C	T	C	-0.1474	-0.0027	0.1955	NA	FALSE	FALSE	FALSE	Kv6Dou	0.0047	0.5657	bmi	TRUE	reported	textfile	11	50279561	0.0223	3.99485e-11	725099	ieu-b-39	diastolic blood pressure || id:ieu-b-39	TRUE	reported	igd	2	TRUE	NA
rs11252324	T	G	T	G	-0.2339	-0.0015	0.077	NA	FALSE	FALSE	FALSE	Kv6Dou	0.007	0.8303	bmi	TRUE	reported	textfile	10	4124568	0.0328	1.02896e-12	748224	ieu-b-39	diastolic blood pressure || id:ieu-b-39	TRUE	reported	igd	2	TRUE	NA
rs1133400	G	A	G	A	0.1318	0.012	0.2148	NA	FALSE	FALSE	FALSE	Kv6Dou	0.0081	0.1385	bmi	TRUE	reported	textfile	10	134459388	0.0215	8.30405e-10	728853	ieu-b-39	diastolic blood pressure || id:ieu-b-39	TRUE	reported	igd	2	TRUE	NA
rs11556924	T	C	T	C	-0.181	-0.0084	0.3827	NA	FALSE	FALSE	FALSE	Kv6Dou	0.0033	0.01029	bmi	TRUE	reported	textfile	7	129663496	0.0181	1.83105e-23	724299	ieu-b-39	diastolic blood pressure || id:ieu-b-39	TRUE	reported	igd	2	TRUE	NA
rs11578696	G	A	G	A	-0.1459	-0.0033	0.1342	NA	FALSE	FALSE	FALSE	Kv6Dou	0.0055	0.5485	bmi	TRUE	reported	textfile	1	156056968	0.0258	1.64999e-08	725072	ieu-b-39	diastolic blood pressure || id:ieu-b-39	TRUE	reported	igd	2	TRUE	NA
rs11592107	A	G	A	G	0.1203	-0.0029	0.3094	NA	FALSE	FALSE	FALSE	Kv6Dou	0.004	0.4685	bmi	TRUE	reported	textfile	10	122968964	0.0187	1.23401e-10	751943	ieu-b-39	diastolic blood pressure || id:ieu-b-39	TRUE	reported	igd	2	TRUE	NA
rs11636952	C	T	C	T	-0.3997	0.0081	0.6869	NA	FALSE	FALSE	FALSE	Kv6Dou	0.0052	0.1155	bmi	TRUE	reported	textfile	15	75114322	0.0189	5.20955e-99	730670	ieu-b-39	diastolic blood pressure || id:ieu-b-39	TRUE	reported	igd	2	TRUE	NA
rs11661473	A	G	A	G	0.2007	0.0004	0.2683	NA	FALSE	FALSE	FALSE	Kv6Dou	0.0033	0.9131	bmi	TRUE	reported	textfile	18	42177123	0.0196	1.54383e-24	746718	ieu-b-39	diastolic blood pressure || id:ieu-b-39	TRUE	reported	igd	2	TRUE	NA
rs11692619	T	C	T	C	-0.1281	-0.0027	0.3607	NA	FALSE	FALSE	FALSE	Kv6Dou	0.0042	0.5203	bmi	TRUE	reported	textfile	2	205084439	0.0184	3.31436e-12	721473	ieu-b-39	diastolic blood pressure || id:ieu-b-39	TRUE	reported	igd	2	TRUE	NA
rs11745207	G	C	G	C	-0.1132	-0.0084	0.2579	NA	FALSE	TRUE	TRUE	Kv6Dou	0.0043	0.05076	bmi	TRUE	reported	textfile	5	131856033	0.0199	1.28801e-08	742787	ieu-b-39	diastolic blood pressure || id:ieu-b-39	TRUE	reported	igd	2	FALSE	NA
rs11778153	C	T	C	T	-0.1192	0.0047	0.3569	NA	FALSE	FALSE	FALSE	Kv6Dou	0.0039	0.2282	bmi	TRUE	reported	textfile	8	64503942	0.0182	5.84252e-11	741514	ieu-b-39	diastolic blood pressure || id:ieu-b-39	TRUE	reported	igd	2	TRUE	NA
rs1178979	C	T	C	T	-0.1504	0.0087	0.1953	NA	FALSE	FALSE	FALSE	Kv6Dou	0.0037	0.01896	bmi	TRUE	reported	textfile	7	72856430	0.0221	9.95864e-12	735041	ieu-b-39	diastolic blood pressure || id:ieu-b-39	TRUE	reported	igd	2	TRUE	NA
rs11859505	G	A	G	A	0.1037	-0.0051	0.5805	NA	FALSE	FALSE	FALSE	Kv6Dou	0.004	0.2023	bmi	TRUE	reported	textfile	16	74195719	0.0181	9.75596e-09	709986	ieu-b-39	diastolic blood pressure || id:ieu-b-39	TRUE	reported	igd	2	TRUE	NA
rs11923343	G	A	G	A	0.1138	-0.0195	0.6396	NA	FALSE	FALSE	FALSE	Kv6Dou	0.0031	1.506e-10	bmi	TRUE	reported	textfile	3	85668570	0.0181	3.10099e-10	745933	ieu-b-39	diastolic blood pressure || id:ieu-b-39	TRUE	reported	igd	2	TRUE	NA
rs11960210	C	T	C	T	-0.2474	0.0009	0.3751	NA	FALSE	FALSE	FALSE	Kv6Dou	0.0033	0.7838	bmi	TRUE	reported	textfile	5	157817634	0.018	3.36279e-43	745207	ieu-b-39	diastolic blood pressure || id:ieu-b-39	TRUE	reported	igd	2	TRUE	NA
rs11961593	T	C	T	C	-0.3158	-0.0004	0.0685	NA	FALSE	FALSE	FALSE	Kv6Dou	0.0057	0.9396	bmi	TRUE	reported	textfile	6	166164137	0.0349	1.49314e-19	727725	ieu-b-39	diastolic blood pressure || id:ieu-b-39	TRUE	reported	igd	2	TRUE	NA
rs12088448	C	A	C	A	0.1544	-0.0007	0.356	NA	FALSE	FALSE	FALSE	Kv6Dou	0.0032	0.8286	bmi	TRUE	reported	textfile	1	218546170	0.0182	2.53221e-17	732554	ieu-b-39	diastolic blood pressure || id:ieu-b-39	TRUE	reported	igd	2	TRUE	NA
rs12247028	A	G	A	G	-0.1396	0.0073	0.6322	NA	FALSE	FALSE	FALSE	Kv6Dou	0.0032	0.0235	bmi	TRUE	reported	textfile	10	75410052	0.0188	1.18413e-13	689934	ieu-b-39	diastolic blood pressure || id:ieu-b-39	TRUE	reported	igd	2	TRUE	NA
rs12258967	G	C	G	C	-0.354	0.0001	0.2958	NA	FALSE	TRUE	TRUE	Kv6Dou	0.004	0.9801	bmi	TRUE	reported	textfile	10	18727959	0.0193	3.2719e-75	729839	ieu-b-39	diastolic blood pressure || id:ieu-b-39	TRUE	reported	igd	2	FALSE	NA
rs12321	C	G	C	G	-0.1492	0.0036	0.4333	NA	FALSE	TRUE	TRUE	Kv6Dou	0.0042	0.3914	bmi	TRUE	reported	textfile	22	29453193	0.0175	1.43814e-17	752272	ieu-b-39	diastolic blood pressure || id:ieu-b-39	TRUE	reported	igd	2	FALSE	NA
rs12363520	A	T	A	T	0.1672	-0.0049	0.229	NA	FALSE	TRUE	TRUE	Kv6Dou	0.0049	0.3173	bmi	TRUE	reported	textfile	11	10692172	0.0213	4.23545e-15	700677	ieu-b-39	diastolic blood pressure || id:ieu-b-39	TRUE	reported	igd	2	FALSE	NA
rs12503341	A	G	A	G	-0.2993	0.0069	0.0394	NA	FALSE	FALSE	FALSE	Kv6Dou	0.011	0.5305	bmi	TRUE	reported	textfile	4	106925311	0.0462	9.42975e-11	716220	ieu-b-39	diastolic blood pressure || id:ieu-b-39	TRUE	reported	igd	2	TRUE	NA
rs12596630	T	C	T	C	0.2606	-0.0138	0.0905	NA	FALSE	FALSE	FALSE	Kv6Dou	0.0077	0.0731	bmi	TRUE	reported	textfile	16	2065666	0.0314	1.02991e-16	707961	ieu-b-39	diastolic blood pressure || id:ieu-b-39	TRUE	reported	igd	2	TRUE	NA
rs1263671	C	T	C	T	0.1394	-0.0068	0.1632	NA	FALSE	FALSE	FALSE	Kv6Dou	0.0052	0.191	bmi	TRUE	reported	textfile	2	207996447	0.0238	4.69105e-09	724712	ieu-b-39	diastolic blood pressure || id:ieu-b-39	TRUE	reported	igd	2	TRUE	NA
rs12656497	C	T	C	T	0.3063	-0.0034	0.5968	NA	FALSE	FALSE	FALSE	Kv6Dou	0.003	0.2569	bmi	TRUE	reported	textfile	5	32831939	0.0176	1.47401e-67	750789	ieu-b-39	diastolic blood pressure || id:ieu-b-39	TRUE	reported	igd	2	TRUE	NA
rs12693302	A	G	A	G	-0.2378	-0.0025	0.6518	NA	FALSE	FALSE	FALSE	Kv6Dou	0.0039	0.5215	bmi	TRUE	reported	textfile	2	183211443	0.0181	2.15477e-39	753825	ieu-b-39	diastolic blood pressure || id:ieu-b-39	TRUE	reported	igd	2	TRUE	NA
rs1275985	T	C	T	C	-0.2943	-0.0159	0.6133	NA	FALSE	FALSE	FALSE	Kv6Dou	0.0037	1.729e-05	bmi	TRUE	reported	textfile	2	26911745	0.0177	2.76822e-62	754106	ieu-b-39	diastolic blood pressure || id:ieu-b-39	TRUE	reported	igd	2	TRUE	NA
rs12866098	A	G	A	G	0.1033	0	0.3423	NA	FALSE	FALSE	FALSE	Kv6Dou	0.0043	1	bmi	TRUE	reported	textfile	13	73119617	0.0186	2.72703e-08	725909	ieu-b-39	diastolic blood pressure || id:ieu-b-39	TRUE	reported	igd	2	TRUE	NA
rs12906962	C	T	C	T	0.2378	0.0069	0.3233	NA	FALSE	FALSE	FALSE	Kv6Dou	0.0041	0.09239	bmi	TRUE	reported	textfile	15	95312071	0.0188	8.72569e-37	734566	ieu-b-39	diastolic blood pressure || id:ieu-b-39	TRUE	reported	igd	2	TRUE	NA
rs12929303	A	G	A	G	0.1572	0.0003	0.5325	NA	FALSE	FALSE	FALSE	Kv6Dou	0.0037	0.9354	bmi	TRUE	reported	textfile	16	81602264	0.0174	1.57507e-19	747919	ieu-b-39	diastolic blood pressure || id:ieu-b-39	TRUE	reported	igd	2	TRUE	NA
rs12938803	C	A	C	A	0.1598	-0.0094	0.8111	NA	FALSE	FALSE	FALSE	Kv6Dou	0.0047	0.0455	bmi	TRUE	reported	textfile	17	19204432	0.0224	8.7579e-13	733883	ieu-b-39	diastolic blood pressure || id:ieu-b-39	TRUE	reported	igd	2	TRUE	NA
rs12990959	C	T	C	T	0.1271	0.0075	0.3125	NA	FALSE	FALSE	FALSE	Kv6Dou	0.0039	0.05447	bmi	TRUE	reported	textfile	2	148572160	0.0187	1.10688e-11	747953	ieu-b-39	diastolic blood pressure || id:ieu-b-39	TRUE	reported	igd	2	TRUE	NA
rs13107325	T	C	T	C	-0.6747	0.0472	0.0742	NA	FALSE	FALSE	FALSE	Kv6Dou	0.0066	1.064e-12	bmi	TRUE	reported	textfile	4	103188709	0.0339	3.72135e-88	741624	ieu-b-39	diastolic blood pressure || id:ieu-b-39	TRUE	reported	igd	2	TRUE	NA
rs13118687	A	G	A	G	-0.1496	0.0046	0.4702	NA	FALSE	FALSE	FALSE	Kv6Dou	0.0039	0.2382	bmi	TRUE	reported	textfile	4	111406496	0.0175	1.36616e-17	736765	ieu-b-39	diastolic blood pressure || id:ieu-b-39	TRUE	reported	igd	2	TRUE	NA
rs13139571	A	C	A	C	-0.2408	-0.0014	0.2366	NA	FALSE	FALSE	FALSE	Kv6Dou	0.0043	0.7447	bmi	TRUE	reported	textfile	4	156645513	0.0203	2.29192e-32	754608	ieu-b-39	diastolic blood pressure || id:ieu-b-39	TRUE	reported	igd	2	TRUE	NA
rs13152154	T	C	T	C	-0.1186	-0.003	0.7293	NA	FALSE	FALSE	FALSE	Kv6Dou	0.0041	0.4643	bmi	TRUE	reported	textfile	4	77417756	0.0195	1.226e-09	746555	ieu-b-39	diastolic blood pressure || id:ieu-b-39	TRUE	reported	igd	2	TRUE	NA
rs13237249	T	C	T	C	0.1366	-0.0001	0.398	NA	FALSE	FALSE	FALSE	Kv6Dou	0.0037	0.9784	bmi	TRUE	reported	textfile	7	131151783	0.0177	1.02494e-14	751907	ieu-b-39	diastolic blood pressure || id:ieu-b-39	TRUE	reported	igd	2	TRUE	NA
rs1327235	G	A	G	A	0.3018	-0.001	0.4714	NA	FALSE	FALSE	FALSE	Kv6Dou	0.0029	0.7397	bmi	TRUE	reported	textfile	20	10969030	0.0173	4.76431e-68	757275	ieu-b-39	diastolic blood pressure || id:ieu-b-39	TRUE	reported	igd	2	TRUE	NA
rs1332812	A	T	A	T	-0.1145	0.0056	0.6469	NA	FALSE	TRUE	TRUE	Kv6Dou	0.0039	0.151	bmi	TRUE	reported	textfile	9	9350986	0.0181	2.70801e-10	749968	ieu-b-39	diastolic blood pressure || id:ieu-b-39	TRUE	reported	igd	2	FALSE	NA
rs13355146	T	C	T	C	0.1224	0.0063	0.3832	NA	FALSE	FALSE	FALSE	Kv6Dou	0.0039	0.1062	bmi	TRUE	reported	textfile	5	92023661	0.0178	6.39146e-12	748243	ieu-b-39	diastolic blood pressure || id:ieu-b-39	TRUE	reported	igd	2	TRUE	NA
rs135023	G	A	G	A	0.1036	-0.0066	0.5784	NA	FALSE	FALSE	FALSE	Kv6Dou	0.0036	0.06675	bmi	TRUE	reported	textfile	22	32442776	0.0175	3.52899e-09	755172	ieu-b-39	diastolic blood pressure || id:ieu-b-39	TRUE	reported	igd	2	TRUE	NA
rs1373780	C	G	C	G	0.1246	0.0032	0.1845	NA	FALSE	TRUE	TRUE	Kv6Dou	0.0047	0.496	bmi	TRUE	reported	textfile	2	19501029	0.0224	2.58202e-08	752056	ieu-b-39	diastolic blood pressure || id:ieu-b-39	TRUE	reported	igd	2	FALSE	NA
rs1390754	T	C	T	C	0.1258	0.009	0.3992	NA	FALSE	FALSE	FALSE	Kv6Dou	0.0037	0.015	bmi	TRUE	reported	textfile	19	31866105	0.0177	1.18905e-12	747782	ieu-b-39	diastolic blood pressure || id:ieu-b-39	TRUE	reported	igd	2	TRUE	NA
rs1425486	T	C	T	C	-0.1331	0.0034	0.3207	NA	FALSE	FALSE	FALSE	Kv6Dou	0.0032	0.2907	bmi	TRUE	reported	textfile	4	157683685	0.0187	1.10688e-12	736762	ieu-b-39	diastolic blood pressure || id:ieu-b-39	TRUE	reported	igd	2	TRUE	NA
rs1446468	C	T	C	T	0.253	-0.0047	0.546	NA	FALSE	FALSE	FALSE	Kv6Dou	0.0037	0.204	bmi	TRUE	reported	textfile	2	164963486	0.0174	1.20698e-47	742692	ieu-b-39	diastolic blood pressure || id:ieu-b-39	TRUE	reported	igd	2	TRUE	NA
rs1467049	G	T	G	T	-0.1244	0.0041	0.1949	NA	FALSE	FALSE	FALSE	Kv6Dou	0.0047	0.383	bmi	TRUE	reported	textfile	5	42440062	0.0219	1.34999e-08	754431	ieu-b-39	diastolic blood pressure || id:ieu-b-39	TRUE	reported	igd	2	TRUE	NA
rs15009	G	C	G	C	0.1233	-0.0036	0.3527	NA	FALSE	TRUE	TRUE	Kv6Dou	0.0039	0.356	bmi	TRUE	reported	textfile	5	57750350	0.0181	1.00092e-11	752942	ieu-b-39	diastolic blood pressure || id:ieu-b-39	TRUE	reported	igd	2	FALSE	NA
rs1502358	A	G	A	G	-0.1127	0.0023	0.6813	NA	FALSE	FALSE	FALSE	Kv6Dou	0.004	0.5653	bmi	TRUE	reported	textfile	1	217324932	0.0185	1.13e-09	752503	ieu-b-39	diastolic blood pressure || id:ieu-b-39	TRUE	reported	igd	2	TRUE	NA
rs1523871	G	C	G	C	0.1186	-0.0098	0.4338	NA	FALSE	TRUE	TRUE	Kv6Dou	0.0037	0.008081	bmi	TRUE	reported	textfile	18	51950877	0.0176	1.45915e-11	745063	ieu-b-39	diastolic blood pressure || id:ieu-b-39	TRUE	reported	igd	2	FALSE	NA
rs1527797	T	C	T	C	-0.1409	0.0089	0.7395	NA	FALSE	FALSE	FALSE	Kv6Dou	0.0042	0.03409	bmi	TRUE	reported	textfile	3	153860652	0.0197	8.67961e-13	753209	ieu-b-39	diastolic blood pressure || id:ieu-b-39	TRUE	reported	igd	2	TRUE	NA
rs1528293	T	A	T	A	-0.2764	0.0022	0.5079	NA	FALSE	TRUE	TRUE	Kv6Dou	0.003	0.4601	bmi	TRUE	reported	textfile	3	169154511	0.0173	1.47707e-57	752245	ieu-b-39	diastolic blood pressure || id:ieu-b-39	TRUE	reported	igd	2	FALSE	NA
rs1582931	A	G	A	G	0.2161	-0.0129	0.4748	NA	FALSE	FALSE	FALSE	Kv6Dou	0.0037	0.0004894	bmi	TRUE	reported	textfile	5	122657199	0.0175	4.50505e-35	737476	ieu-b-39	diastolic blood pressure || id:ieu-b-39	TRUE	reported	igd	2	TRUE	NA
rs1623474	T	C	T	C	0.2234	-0.0014	0.33	NA	FALSE	FALSE	FALSE	Kv6Dou	0.004	0.7263	bmi	TRUE	reported	textfile	10	18471794	0.0184	6.23735e-34	749683	ieu-b-39	diastolic blood pressure || id:ieu-b-39	TRUE	reported	igd	2	TRUE	NA
rs16853198	G	A	G	A	-0.3386	0.0019	0.0762	NA	FALSE	FALSE	FALSE	Kv6Dou	0.0054	0.7241	bmi	TRUE	reported	textfile	3	168840179	0.0327	4.43711e-25	749459	ieu-b-39	diastolic blood pressure || id:ieu-b-39	TRUE	reported	igd	2	TRUE	NA
rs1687295	C	T	C	T	-0.2061	0.0007	0.7296	NA	FALSE	FALSE	FALSE	Kv6Dou	0.0041	0.8644	bmi	TRUE	reported	textfile	3	14889756	0.0194	2.99226e-26	754361	ieu-b-39	diastolic blood pressure || id:ieu-b-39	TRUE	reported	igd	2	TRUE	NA
rs16896276	A	T	A	T	-0.1309	-0.0005	0.2625	NA	FALSE	TRUE	TRUE	Kv6Dou	0.0041	0.9029	bmi	TRUE	reported	textfile	4	18015156	0.0198	3.81505e-11	741689	ieu-b-39	diastolic blood pressure || id:ieu-b-39	TRUE	reported	igd	2	FALSE	NA
rs1693560	G	A	G	A	-0.1525	0.0034	0.4603	NA	FALSE	FALSE	FALSE	Kv6Dou	0.0036	0.3449	bmi	TRUE	reported	textfile	8	101680292	0.0175	3.41036e-18	739060	ieu-b-39	diastolic blood pressure || id:ieu-b-39	TRUE	reported	igd	2	TRUE	NA
rs17321041	T	C	T	C	0.2313	-0.006	0.0633	NA	FALSE	FALSE	FALSE	Kv6Dou	0.0077	0.4358	bmi	TRUE	reported	textfile	8	26445194	0.0363	1.78098e-10	722677	ieu-b-39	diastolic blood pressure || id:ieu-b-39	TRUE	reported	igd	2	TRUE	NA
rs1732664	C	T	C	T	0.1083	-0.0054	0.6783	NA	FALSE	FALSE	FALSE	Kv6Dou	0.0048	0.2606	bmi	TRUE	reported	textfile	12	79747487	0.0194	2.58101e-08	683276	ieu-b-39	diastolic blood pressure || id:ieu-b-39	TRUE	reported	igd	2	TRUE	NA
rs173396	A	G	A	G	0.2146	0.0005	0.5787	NA	FALSE	FALSE	FALSE	Kv6Dou	0.0042	0.9052	bmi	TRUE	reported	textfile	11	9759918	0.0175	1.38007e-34	753777	ieu-b-39	diastolic blood pressure || id:ieu-b-39	TRUE	reported	igd	2	TRUE	NA
rs17396055	A	G	A	G	-0.115	-0.0015	0.3324	NA	FALSE	FALSE	FALSE	Kv6Dou	0.0039	0.7005	bmi	TRUE	reported	textfile	1	94730954	0.0184	4.134e-10	743559	ieu-b-39	diastolic blood pressure || id:ieu-b-39	TRUE	reported	igd	2	TRUE	NA
rs17432462	C	T	C	T	0.1036	0.0031	0.3766	NA	FALSE	FALSE	FALSE	Kv6Dou	0.0032	0.333	bmi	TRUE	reported	textfile	7	18548613	0.0179	7.30903e-09	746778	ieu-b-39	diastolic blood pressure || id:ieu-b-39	TRUE	reported	igd	2	TRUE	NA
rs17454517	G	A	G	A	-0.1216	0.0004	0.5064	NA	FALSE	FALSE	FALSE	Kv6Dou	0.0029	0.8918	bmi	TRUE	reported	textfile	7	50915776	0.0174	2.65216e-12	742889	ieu-b-39	diastolic blood pressure || id:ieu-b-39	TRUE	reported	igd	2	TRUE	NA
rs17677603	G	A	G	A	0.2	-0.0023	0.3837	NA	FALSE	FALSE	FALSE	Kv6Dou	0.0037	0.5342	bmi	TRUE	reported	textfile	5	127857493	0.0178	3.90032e-29	746512	ieu-b-39	diastolic blood pressure || id:ieu-b-39	TRUE	reported	igd	2	TRUE	NA
rs17696749	G	C	G	C	0.1255	-0.0052	0.5861	NA	FALSE	TRUE	TRUE	Kv6Dou	0.0036	0.1486	bmi	TRUE	reported	textfile	16	75403062	0.0176	9.43192e-13	752314	ieu-b-39	diastolic blood pressure || id:ieu-b-39	TRUE	reported	igd	2	FALSE	NA
rs17807723	A	G	A	G	-0.1757	0.0008	0.1377	NA	FALSE	FALSE	FALSE	Kv6Dou	0.0054	0.8822	bmi	TRUE	reported	textfile	15	90023558	0.0257	7.44046e-12	730550	ieu-b-39	diastolic blood pressure || id:ieu-b-39	TRUE	reported	igd	2	TRUE	NA
rs1790123	T	C	T	C	0.1991	-0.0041	0.8032	NA	FALSE	FALSE	FALSE	Kv6Dou	0.0045	0.3622	bmi	TRUE	reported	textfile	12	123659542	0.0218	6.87068e-20	750144	ieu-b-39	diastolic blood pressure || id:ieu-b-39	TRUE	reported	igd	2	TRUE	NA
rs1799945	G	C	G	C	0.3888	0.0032	0.1497	NA	FALSE	TRUE	TRUE	Kv6Dou	0.0045	0.4793	bmi	TRUE	reported	textfile	6	26091179	0.0244	3.87614e-57	744703	ieu-b-39	diastolic blood pressure || id:ieu-b-39	TRUE	reported	igd	2	FALSE	NA
rs1867624	T	C	T	C	0.1412	-0.0001	0.6147	NA	FALSE	FALSE	FALSE	Kv6Dou	0.003	0.9835	bmi	TRUE	reported	textfile	17	62387091	0.0178	2.08305e-15	753288	ieu-b-39	diastolic blood pressure || id:ieu-b-39	TRUE	reported	igd	2	TRUE	NA
rs1871190	T	G	T	G	0.1078	0.0014	0.3344	NA	FALSE	FALSE	FALSE	Kv6Dou	0.0041	0.7328	bmi	TRUE	reported	textfile	5	97953719	0.0186	6.62995e-09	733560	ieu-b-39	diastolic blood pressure || id:ieu-b-39	TRUE	reported	igd	2	TRUE	NA
rs1876490	A	G	A	G	0.1364	-0.0045	0.7167	NA	FALSE	FALSE	FALSE	Kv6Dou	0.004	0.2606	bmi	TRUE	reported	textfile	2	73052351	0.0192	1.15691e-12	749825	ieu-b-39	diastolic blood pressure || id:ieu-b-39	TRUE	reported	igd	2	TRUE	NA
rs1882961	T	C	T	C	0.1272	0.002	0.3088	NA	FALSE	FALSE	FALSE	Kv6Dou	0.0032	0.5264	bmi	TRUE	reported	textfile	21	16556367	0.0188	1.39798e-11	747739	ieu-b-39	diastolic blood pressure || id:ieu-b-39	TRUE	reported	igd	2	TRUE	NA
rs1889785	A	G	A	G	0.1255	-0.0023	0.4551	NA	FALSE	FALSE	FALSE	Kv6Dou	0.0037	0.5342	bmi	TRUE	reported	textfile	1	16348729	0.0174	5.61306e-13	747126	ieu-b-39	diastolic blood pressure || id:ieu-b-39	TRUE	reported	igd	2	TRUE	NA
rs1906672	A	G	A	G	0.1402	-0.0023	0.2324	NA	FALSE	FALSE	FALSE	Kv6Dou	0.0043	0.5927	bmi	TRUE	reported	textfile	8	38130025	0.0205	8.47423e-12	750597	ieu-b-39	diastolic blood pressure || id:ieu-b-39	TRUE	reported	igd	2	TRUE	NA
rs194742	C	T	C	T	-0.1281	0.0097	0.831	NA	FALSE	FALSE	FALSE	Kv6Dou	0.0048	0.0433	bmi	TRUE	reported	textfile	14	69287483	0.0232	3.173e-08	751562	ieu-b-39	diastolic blood pressure || id:ieu-b-39	TRUE	reported	igd	2	TRUE	NA
rs1950500	C	T	C	T	-0.1396	0.0011	0.7081	NA	FALSE	FALSE	FALSE	Kv6Dou	0.0032	0.7439	bmi	TRUE	reported	textfile	14	24830850	0.019	2.20293e-13	755554	ieu-b-39	diastolic blood pressure || id:ieu-b-39	TRUE	reported	igd	2	TRUE	NA
rs1984195	A	G	A	G	0.1736	0.0038	0.4883	NA	FALSE	FALSE	FALSE	Kv6Dou	0.0036	0.2912	bmi	TRUE	reported	textfile	6	79657391	0.0173	1.42692e-23	747708	ieu-b-39	diastolic blood pressure || id:ieu-b-39	TRUE	reported	igd	2	TRUE	NA
rs1999996	G	A	G	A	0.1124	0	0.4407	NA	FALSE	FALSE	FALSE	Kv6Dou	0.003	0.9954	bmi	TRUE	reported	textfile	1	184532090	0.0176	1.67302e-10	733914	ieu-b-39	diastolic blood pressure || id:ieu-b-39	TRUE	reported	igd	2	TRUE	NA
rs2067831	C	G	C	G	-0.128	-0.002	0.2723	NA	FALSE	TRUE	TRUE	Kv6Dou	0.0041	0.6257	bmi	TRUE	reported	textfile	10	105643223	0.0195	5.07692e-11	750158	ieu-b-39	diastolic blood pressure || id:ieu-b-39	TRUE	reported	igd	2	FALSE	NA
rs2070527	C	A	C	A	0.1473	0.0027	0.7508	NA	FALSE	FALSE	FALSE	Kv6Dou	0.0042	0.5203	bmi	TRUE	reported	textfile	21	40067495	0.0202	3.08319e-13	741168	ieu-b-39	diastolic blood pressure || id:ieu-b-39	TRUE	reported	igd	2	TRUE	NA
rs2146315	T	C	T	C	-0.1197	0.0028	0.2318	NA	FALSE	FALSE	FALSE	Kv6Dou	0.0043	0.5149	bmi	TRUE	reported	textfile	1	42050366	0.0205	5.02597e-09	749574	ieu-b-39	diastolic blood pressure || id:ieu-b-39	TRUE	reported	igd	2	TRUE	NA
rs2160236	C	G	C	G	-0.1421	0.0031	0.3792	NA	FALSE	TRUE	TRUE	Kv6Dou	0.0032	0.3275	bmi	TRUE	reported	textfile	2	40557276	0.0181	4.30923e-15	724788	ieu-b-39	diastolic blood pressure || id:ieu-b-39	TRUE	reported	igd	2	FALSE	NA
rs2169137	C	G	C	G	0.1588	0.0022	0.7287	NA	FALSE	TRUE	TRUE	Kv6Dou	0.0041	0.5916	bmi	TRUE	reported	textfile	1	204497913	0.0194	3.16665e-16	753776	ieu-b-39	diastolic blood pressure || id:ieu-b-39	TRUE	reported	igd	2	FALSE	NA
rs2191046	G	T	G	T	-0.1184	-0.0015	0.2646	NA	FALSE	FALSE	FALSE	Kv6Dou	0.0046	0.7444	bmi	TRUE	reported	textfile	7	107834075	0.0197	1.77501e-09	747313	ieu-b-39	diastolic blood pressure || id:ieu-b-39	TRUE	reported	igd	2	TRUE	NA
rs2239268	A	G	A	G	0.1097	0.0038	0.7005	NA	FALSE	FALSE	FALSE	Kv6Dou	0.0039	0.3299	bmi	TRUE	reported	textfile	14	72469591	0.019	7.39793e-09	745245	ieu-b-39	diastolic blood pressure || id:ieu-b-39	TRUE	reported	igd	2	TRUE	NA
rs2256187	A	G	A	G	-0.1446	-0.0135	0.1575	NA	FALSE	FALSE	FALSE	Kv6Dou	0.0042	0.001244	bmi	TRUE	reported	textfile	11	77919768	0.0239	1.38599e-09	748681	ieu-b-39	diastolic blood pressure || id:ieu-b-39	TRUE	reported	igd	2	TRUE	NA
rs2271139	A	C	A	C	-0.1247	0	0.286	NA	FALSE	FALSE	FALSE	Kv6Dou	0.004	1	bmi	TRUE	reported	textfile	12	124839540	0.0192	8.22621e-11	749460	ieu-b-39	diastolic blood pressure || id:ieu-b-39	TRUE	reported	igd	2	TRUE	NA
rs2273654	C	T	C	T	-0.1165	0.0061	0.4392	NA	FALSE	FALSE	FALSE	Kv6Dou	0.0036	0.09018	bmi	TRUE	reported	textfile	10	102689217	0.0175	2.75423e-11	745283	ieu-b-39	diastolic blood pressure || id:ieu-b-39	TRUE	reported	igd	2	TRUE	NA
rs227426	T	G	T	G	0.1119	-0.0035	0.5619	NA	FALSE	FALSE	FALSE	Kv6Dou	0.0037	0.3442	bmi	TRUE	reported	textfile	14	70456664	0.0175	1.74502e-10	746195	ieu-b-39	diastolic blood pressure || id:ieu-b-39	TRUE	reported	igd	2	TRUE	NA
rs2291516	A	G	A	G	0.2422	0.0097	0.1026	NA	FALSE	FALSE	FALSE	Kv6Dou	0.0073	0.1839	bmi	TRUE	reported	textfile	19	11508177	0.0292	9.88098e-17	731062	ieu-b-39	diastolic blood pressure || id:ieu-b-39	TRUE	reported	igd	2	TRUE	NA
rs2307111	C	T	C	T	0.1742	-0.0242	0.3966	NA	FALSE	FALSE	FALSE	Kv6Dou	0.0029	1.871e-16	bmi	TRUE	reported	textfile	5	75003678	0.0178	1.6151e-22	738820	ieu-b-39	diastolic blood pressure || id:ieu-b-39	TRUE	reported	igd	2	TRUE	NA
rs2384061	A	G	A	G	-0.1741	0.0293	0.4221	NA	FALSE	FALSE	FALSE	Kv6Dou	0.0037	2.396e-15	bmi	TRUE	reported	textfile	2	25135620	0.0175	2.2532e-23	753279	ieu-b-39	diastolic blood pressure || id:ieu-b-39	TRUE	reported	igd	2	TRUE	NA
rs2397060	C	T	C	T	0.161	0.0148	0.1405	NA	FALSE	FALSE	FALSE	Kv6Dou	0.0051	0.003708	bmi	TRUE	reported	textfile	6	51611470	0.0251	1.461e-10	739598	ieu-b-39	diastolic blood pressure || id:ieu-b-39	TRUE	reported	igd	2	TRUE	NA
rs2444769	A	C	A	C	0.158	-0.0059	0.7949	NA	FALSE	FALSE	FALSE	Kv6Dou	0.0049	0.2286	bmi	TRUE	reported	textfile	2	158494100	0.0219	4.84619e-13	723439	ieu-b-39	diastolic blood pressure || id:ieu-b-39	TRUE	reported	igd	2	TRUE	NA
rs2469141	C	T	C	T	-0.1351	0.006	0.1628	NA	FALSE	FALSE	FALSE	Kv6Dou	0.0051	0.2394	bmi	TRUE	reported	textfile	15	66967398	0.0238	1.39101e-08	733728	ieu-b-39	diastolic blood pressure || id:ieu-b-39	TRUE	reported	igd	2	TRUE	NA
rs2484294	A	G	A	G	0.3165	0.0064	0.7327	NA	FALSE	FALSE	FALSE	Kv6Dou	0.0042	0.1276	bmi	TRUE	reported	textfile	10	115792062	0.0196	1.17112e-58	744772	ieu-b-39	diastolic blood pressure || id:ieu-b-39	TRUE	reported	igd	2	TRUE	NA
rs2487926	G	A	G	A	-0.0972	0.0007	0.4295	NA	FALSE	FALSE	FALSE	Kv6Dou	0.0037	0.8499	bmi	TRUE	reported	textfile	10	30300787	0.0176	3.31299e-08	739498	ieu-b-39	diastolic blood pressure || id:ieu-b-39	TRUE	reported	igd	2	TRUE	NA
rs2586970	G	A	G	A	0.1493	-0.004	0.5639	NA	FALSE	FALSE	FALSE	Kv6Dou	0.0036	0.2665	bmi	TRUE	reported	textfile	2	55829967	0.0175	1.56315e-17	740586	ieu-b-39	diastolic blood pressure || id:ieu-b-39	TRUE	reported	igd	2	TRUE	NA
rs2598	G	A	G	A	-0.1387	0.0051	0.4674	NA	FALSE	FALSE	FALSE	Kv6Dou	0.0042	0.2246	bmi	TRUE	reported	textfile	20	47241618	0.0175	1.93508e-15	745204	ieu-b-39	diastolic blood pressure || id:ieu-b-39	TRUE	reported	igd	2	TRUE	NA
rs2627313	T	C	T	C	0.151	0.0123	0.4457	NA	FALSE	FALSE	FALSE	Kv6Dou	0.0036	0.0006339	bmi	TRUE	reported	textfile	15	81006712	0.0175	5.85464e-18	743799	ieu-b-39	diastolic blood pressure || id:ieu-b-39	TRUE	reported	igd	2	TRUE	NA
rs2681485	A	G	A	G	0.2945	-0.0009	0.5976	NA	FALSE	FALSE	FALSE	Kv6Dou	0.0037	0.8078	bmi	TRUE	reported	textfile	12	90025622	0.0176	1.31311e-62	754009	ieu-b-39	diastolic blood pressure || id:ieu-b-39	TRUE	reported	igd	2	TRUE	NA
rs2925345	C	T	C	T	-0.189	0.0007	0.5324	NA	FALSE	FALSE	FALSE	Kv6Dou	0.0036	0.8458	bmi	TRUE	reported	textfile	15	41311799	0.0174	1.59514e-27	749978	ieu-b-39	diastolic blood pressure || id:ieu-b-39	TRUE	reported	igd	2	TRUE	NA
rs3006583	C	T	C	T	0.1303	-0.002	0.1886	NA	FALSE	FALSE	FALSE	Kv6Dou	0.004	0.6065	bmi	TRUE	reported	textfile	10	31280845	0.0222	4.65704e-09	743893	ieu-b-39	diastolic blood pressure || id:ieu-b-39	TRUE	reported	igd	2	TRUE	NA
rs310597	G	A	G	A	0.1152	-0.0039	0.3695	NA	FALSE	FALSE	FALSE	Kv6Dou	0.0047	0.4067	bmi	TRUE	reported	textfile	7	150873046	0.0181	2.17901e-10	735431	ieu-b-39	diastolic blood pressure || id:ieu-b-39	TRUE	reported	igd	2	TRUE	NA
rs335170	C	A	C	A	-0.113	-0.0029	0.5923	NA	FALSE	FALSE	FALSE	Kv6Dou	0.003	0.3404	bmi	TRUE	reported	textfile	5	122482243	0.0177	1.60702e-10	746301	ieu-b-39	diastolic blood pressure || id:ieu-b-39	TRUE	reported	igd	2	TRUE	NA
[truncated: 553 more rows]

## Sheet: S5
Results of 5 methods of evaluating diastolic and systolic blood pressure and bmi、smoking Mendelian randomization.
[truncated: 21 more rows]

[truncated: 2 more sheets: S6, S7]
